# Supplementary material for: Metabolite changes by combined treatment, ethyl formate and low temperature, in Drosophila suzukii
Source: Sci Rep. 2024 Oct 29;14:25948. doi: 10.1038/s41598-024-77436-0 (PMC11522300; doi:10.1038/s41598-024-77436-0)
Supplement: Supplementary file 1 — Supplementary Material 1 [file 41598_2024_77436_MOESM1_ESM.xlsx]

## Sheet: Pos_Raw (1164)
Compound	[Cold]	[EF]	[EF+Cold]	[EF+RT]	[Mock]	KEGG ID	Mass	Retention Time
C8 H3 N2 O3 S2	111652	60030.1	86277.5	51823.6	117220		238.959	0.926267
Carbachol	1	350190	448552	3952.63	1		146.105	0.9725
L-Histidine	1	1	122172	166077	58.3922	C00135	155.069	0.988857
C6 O9 S	1	12937.9	18.577	1	1		247.925	0.9995
C9 H4 N3 O4	187865	153353	296858	396858	175478		218.019	1.04993
2,6-Dihydroxypyridine	1	26.2331	700.235	20147.6	1	C03056	111.032	1.05517
Lys Val	217328	28.399	709.64	1	196508		245.173	1.16389
Mebeverine metabolite (Veratric acid glucuronide)	263374	923116	721259	302596	284266		380.072	1.07127
Nigerose (Sakebiose)	59699.9	145097	119306	56518.5	58865.3	C01518	364.098	1.07247
L-Histidine Esi+125.0V1.0689334	560398	421819	240734	274085	555925	C00135	155.069	1.06893
Clonidine Metabolite V	1	60041.8	51743.4	37.4954	1		203.002	1.07971
Glucosamine-1P	1	37793.8	79559.6	126390	1		259.046	1.08889
2-Deoxysepiapterin	1	1	602.245	25368.9	1		243.072	1.104
Rugulosin	27.273	51528.1	120588	40608.8	27.7183	C16764	542.124	1.102
C22 H31 N2 O11 S2	1	37084.3	31013.2	818.607	1		563.137	1.10488
Uplandicine	47552.7	65703.3	69955.9	97462.6	43836.2	C10412	357.177	1.1134
C19 H27 N6 O13	1	54430.9	40393	28.0844	1		547.164	1.10414
2-Amino-3-methyl-1-butanol	5.49869e+06	1308355	2.20261e+06	5.26956e+06	5.73779e+06		103.1	1.11653
Asp-Tyr-OH	1	64203.3	54947	51508.7	1		404.087	1.12278
C21 H43 N O24 S	1	23125.3	57168.4	827.825	1		725.189	1.12412
C12 H28 N2 O4	1	1	26.8515	51142.9	1		264.205	1.12825
C7 H15 N O3	1.30031e+06	2.94773e+06	2809635	1.71968e+06	1.33388e+06		161.105	1.12947
C12 H17 O6	1627220	281037	609656	1.08687e+06	1.52194e+06		257.103	1.164
849.2863@1.1649998	33649.7	75374.6	60113.7	53867.3	37176.5		849.286	1.165
Trp Pro Gly	1	39.1748	52762.7	60673.8	1		380.146	1.16786
C22 H16 N2	1	1	39530.5	1373.74	1		308.131	1.1818
C25 H40 N2 O17 S2	1	51137.5	58827	39521.5	1		704.175	1.18278
943.3369@1.1903999	1	721.843	21692.4	1	1		943.337	1.1904
C8 H11 N3 O3	204483	343529	349400	517136	183043		197.081	1.19433
Bis-D-fructose 2',1:2,1'-dianhydride	1	36.9268	70416.1	1	1	C04333	324.104	1.199
866.2291@1.209	1	33622.6	50295.2	1	1		866.229	1.209
2-Hydroxyfelbamate	171889	117381	710560	247866	179923	C16582	254.09	1.22987
Ala Pro	410610	1	93120.6	94929.6	426264		186.1	1.25508
L-Glutamic acid n-butyl ester	1	2.38253e+06	2.06608e+06	3.26804e+06	19767.5		203.116	1.278
Ser Ile	3753.22	1	38.973	1	311983		218.126	1.27
Prometon	1	121789	91146	51860.5	1	C14186	247.142	1.28278
Leu Arg	913559	35.8968	41.1816	1	958020		287.195	1.29412
C33 H23 N2 O4	1	28642.9	61085	69091.4	1		511.165	1.29167
Cys Asp Ala	44.9596	449230	221378	75067.7	164897		307.083	1.29569
Cys Tyr Ile	1	1	52897.4	60225.4	1		397.167	1.29567
butabarbital	284457	129581	228697	407602	291686	C07827	212.116	1.30633
C20 H24 N6 O9	79142.4	436621	466632	457300	122074		492.16	1.31347
Pirbuterol	297643	745640	843200	689793	347776	C07807	240.147	1.31567
2-Formaminobenzoylacetate	1	2.06427e+06	1.3958e+06	535329	2392.48	C05835	207.053	1.30882
Phe Phe Asp	1	70219.5	79937.3	83174.8	35.8333		449.154	1.3147
Inosine	421742	797450	1.05926e+06	1.15883e+06	385568	C00294	268.081	1.32633
Hypoxanthine	688419	672107	890601	1.18251e+06	554729	C00262	136.038	1.32693
Adenosine-3'-monophosphate	117679	464800	158470	41.0643	162012		347.062	1.30731
C8 H9 N2 S	2377.85	1	1807.73	93910.8	1		165.049	1.46829
Isomethiozin	1	40.421	97801.3	90119.9	1	C19107	268.138	1.41429
L-Arginine	437848	519759	686403	7818.47	1	C00062	174.111	1.43636
C7 H15 N O3 Esi+125.0V1.453923	275723	525482	587756	453044	61.046		161.105	1.45392
2-Amino-3-methyl-1-butanol Esi+125.0V1.455091	821685	1	201762	828304	8733.85		103.1	1.45509
1'-Acetoxyeugenol acetate	1	1	2245.48	62352.5	1	C10427	264.1	1.4536
Ala Asp Cys	338755	776020	425373	170591	351308		307.083	1.5764
Pyrroline hydroxycarboxylic acid	451584	147588	224773	465960	352508	C04281	129.043	1.76287
C5 H13 N4 O2 S	34182.7	1	24.5105	1	1		193.076	1.8305
Ser Val	357371	1	1328.11	1	247328		204.111	1.82075
Ser Ile Esi+125.0V1.8295715	7633.43	1	1225.01	1	355406		218.126	1.82957
Prometon Esi+125.0V1.8831111	1	149926	106024	58050.7	1	C14186	247.142	1.88311
C13 H27 N2 O S	992570	92134.6	1937.54	1	881876		259.186	1.96136
4,6-Dihydroxyquinoline	1	139519	100303	1	39.4264	C05639	161.048	2.06371
2-Formaminobenzoylacetate Esi+125.0V2.0581331	5300027	14874303	11621501	8422513	5431722	C05835	207.053	2.05813
CBHA	1	3663.69	169989	1	1		222.064	2.0722
6-Lactoyltetrahydropterin	1	7902.84	651425	322501	1	C04244	239.101	2.184
L-Arginine Esi+125.0V2.2274287	1	177044	218796	46.9054	1	C00062	174.111	2.22743
Diaziquone	34.2343	108898	88523.4	86121.8	1		362.147	2.2362
C4 H13 N3 O2	1	1	126881	1	1		135.101	2.25433
Glutathione, oxidized	1051.31	110019	100641	37756.6	1	C00127	612.152	2.31845
d-Dethiobiotin	1.1961e+06	91242.4	175293	261488	970364	C01909	214.131	2.4092
Ile Ala	3682675	211032	470885	268414	2.53476e+06		202.131	2.6112
Leu Glu	1.37021e+06	65832.6	151382	157254	1.09192e+06		260.135	2.62373
C4 H3 N O4	1	1610.45	47260.7	1	1		129.007	2.704
D-Biopterin	1	1	102461	2651.94	1		237.086	2.8706
Ile Ala Esi+125.0V2.9075832	1830091	131460	177264	1	1.25991e+06		202.131	2.90758
Acetyllysine	2.33662e+06	190118	338942	460542	1.87597e+06	C12989	188.116	2.96027
C19 H23 N18 O2	1	1	52413.3	1	1		535.225	3.02467
Lys Phe	1.59947e+06	87795.9	136614	44903.9	1345498		293.173	3.31047
2-Protocatechoylphloroglucinolcarboxylate	1	2727.18	3272.56	204495	1	C04524	306.036	3.36414
1,4-beta-D-Glucan	1	1875.64	2030.89	84341.8	1	C00760	558.142	3.50714
Inosine Esi+125.0V3.6100664	4.91898e+06	3.96666e+06	9268226	10740869	3.92761e+06	C00294	268.081	3.61007
C20 H32 N2 O12	1	283926	154047	67331.1	33.1608		492.196	3.7402
butalbital	1	467917	173410	1	1		224.116	3.84017
C15 H16 N9 O3	1325.29	1	152482	191339	71355.6		370.137	3.91791
Acetanilide	1	676076	6588.53	5310.04	1		135.068	4.02043
L-Phenylalanine	45129472	20446558	30474138	39732188	42509328	C00079	165.079	4.2566
C16 H22 N4 O10	61796.6	123676	493376	224018	1		430.133	4.36283
Tyr Arg Glu	89698.6	25.8657	29.4657	1	112110		466.217	4.35062
N6-(1,2-dicarboxyethyl)-AMP	40894.6	94234.1	32.6138	1	924.887	C03794	463.073	4.46756
5-O-Feruloylquinic acid	965.744	1	24928.6	27.6094	1	C02572	390.094	4.4705
C34 H43 N2 O2	1	41225.2	40198.1	27.7948	1		511.333	4.48543
C20 H20 N18 O5	1	1	65497.7	1	1		592.186	4.48467
C21 H23 N21	1	36766	60561.4	21.6636	1		569.245	4.50571
Acetyllysine Esi+125.0V4.495333	2.50753e+06	202685	370610	318709	1.99629e+06	C12989	188.116	4.49533
C13 H9 N2 O	42.9612	168163	160721	75473.6	71634.3		209.07	4.52377
C16 H30 Cl2 N O5 S3	1	1	509.244	12679.1	1		482.066	4.5498
terpentecin	1	51574.3	898.043	1	1		386.17	4.5478
797.356@4.559889	1	30620.2	33617.5	18994.9	1		797.356	4.55989
Pro Val Ser	1	1	36484.6	1	1		301.165	4.57367
Xanthosine	63759.2	71566.8	95416.3	268177	85749.6	C01762	284.076	4.58773
C9 H14 N5	1	65700.1	1548.25	647.394	1		192.124	4.60657
S-(Hydroxyphenylacetothiohydroximoyl)-L-cysteine	1	102602	146220	1	1	C17238	270.068	4.6155
Met Val	1.35344e+06	47.6516	156428	45.4751	1.46327e+06		248.119	4.61382
Stavudine	1	199567	130740	1	1	C07312	224.08	4.64717
Asn Gly Gly	32.0549	95123.3	126991	127470	1		268.078	4.6497
1146.0035@4.6835	1	64086.3	36624.3	583.438	683.15		1146	4.6835
Hexacosanoyl-CoA	1	82458.8	50334.8	747.487	928.973		1145.5	4.684
N-Acetyl-D-glucosaminate	48.4233	5614.79	318462	1	1	C01133	237.085	4.69017
Ramipril	1	29795.7	28.0212	1	1	C07232	438.212	4.68925
C27 H19 N9 O9	732.674	1	16753.1	1	1016.57		613.131	4.685
8-Oxocoformycin	1	63021.4	1252.75	66863.6	1	C02243	282.097	4.69912
Scopoline	1	1	64072.4	69168.9	1	C10866	177.078	4.7005
Acetyllysine Esi+125.0V4.7054667	2790404	424375	574025	783312	2560531	C12989	188.116	4.70547
Leu Thr	3.4649e+06	317745	464231	306096	3123677		232.142	4.71667
1270.5946@4.7236667	1	29567.8	716.251	1	21.1068		1270.59	4.72367
Glutamylphenylalanine	476446	130706	135209	74141.1	428004		294.122	4.73207
C11 H15 N O5 S	1	1	36259.3	76019.1	21.2871		273.067	4.74643
L-Oleandrosyl-oleandolide	31815.1	29.4257	64077.8	1	1	C11992	530.308	4.798
C13 H24 Cl2 N2	1	2354.33	97799	1	1		278.134	4.768
C7 H12 N7	1	401662	254823	399673	1		194.115	4.82044
C20 H38 Cl O6 S	1	39666.1	1300.6	790.452	1		441.205	4.82543
N-Carboxytocainide glucuronide	1	66552.9	61313.7	1	1		412.148	4.8325
His Trp	434010	1	52.9883	91869.5	416448		341.149	4.8259
Spenolimycin	1	724.667	42892.4	1	1	C17970	346.174	4.8514
842.4656@4.8387146	1	32255.2	27000.1	25.486	1		842.466	4.83871
412.6812@4.822	1	888.824	25968.8	1	1		412.681	4.822
691.8385@4.863	1	29.74	23376.1	1	1		691.838	4.863
C12 H17 N8	1	61468.3	37.5983	1	1		273.158	4.8575
C17 H28 N17 O4	1	37.92	19383	1	1		534.251	4.86375
1383.674@4.8716	1	930.175	34782	1	1		1383.67	4.8716
1099.1244@4.895334	1	1	22105.8	1	1		1099.12	4.89533
754.2685@4.8923335	1	1	11665.8	1	1		754.269	4.89233
Epithienamycin A	1	40952.4	86387.9	326222	27.8138	C17372	314.093	4.8892
Ser Arg Ala	257453	50.7984	176394	1	91664.7		332.18	4.883
C27 H40 N6 O S4	1	144277	202573	110316	1		592.212	4.90144
C19 H26 N10 O	1	34.9185	51478	1	1		410.227	4.902
971.4202@4.897	1	190875	104201	45524.3	55.8121		971.42	4.897
Trp Thr	279389	1	32.0364	1	191808		305.138	4.93357
833.4151@4.9156666	1	84276.6	75262.6	1189.77	32.2073		833.415	4.91567
Glu Ile Leu	1	139571	111311	2019.4	36.7938		395.204	4.91033
N(alpha)-t-Butoxycarbonyl-L-leucine	1	681416	331813	3603.98	1	C04301	231.147	4.92988
1399.9412@4.9193997	1	931.044	27750	1	1		1399.94	4.9194
1535.2892@4.930714	21.3392	16193.9	17101.3	1	1		1535.29	4.93071
C27 H23 N10 O2	1	1525.29	73612.1	32.5012	1		519.2	4.953
C22 H36 N13 O3	1	102169	2107.5	1	1		530.306	4.9436
p-Salicylic acid	141962	2618.64	145680	1	156491	C00156	138.032	4.94909
C32 H39 N O4 S2	1	102567	61742.4	58223.2	1		565.228	4.96144
1211.6718@4.968	25.8477	59375.1	62137.5	33136	1		1211.67	4.968
1156.1241@4.9655	1	28.0047	28341.8	1	1		1156.12	4.9655
Bakankoside	215867	1.45746e+06	857845	452141	272748	C09914	357.142	4.97947
Nalbuphine-6-sulfate	1	1	25.3176	21128.6	1		459.133	4.973
1717.4169@4.9880004	1	32688.7	29161.1	1	1		1717.42	4.988
2(N)-Methyl-norsalsolinol	1	149731	125718	158616	1		179.095	4.98244
Leu Gln Ile	1	90467.7	72667.9	1	39.4868		372.236	4.98814
Pinidine	73812.9	142387	151534	167788	71550.9	C10165	139.136	4.99247
1568.8008@4.9935	1	20928.9	27.9583	1	1		1568.8	4.9935
O-Benzyl-L-Serine	464451	1.92406e+06	1.00897e+06	756975	572083		195.089	4.98753
C11 H21 N O6	1	50361.8	54003.3	1	1		263.139	4.9935
C21 H3 N O18	1	1130.94	38020.8	1	1		556.935	5.0076
C15 H29 N S2	1	72705.9	1623.79	41984.6	1		287.174	5.00075
1312.7129@5.0024285	1	71211.4	83293.6	35.6074	1		1312.71	5.00243
C17 H7 O19 S	1	107064	93947.3	30.7405	1		546.931	5.01014
Met Met	1	112015	101103	117086	1		280.093	5.019
1717.742@4.9925	1	1142.51	32783.3	27.0452	1		1717.74	4.9925
1582.7686@5.021	1	14404.2	544.583	1	1		1582.77	5.021
546.5964@5.0106664	1	137547	117745	29192.6	1		546.596	5.01067
C33 H2 Cl2 N2 S	1	1	15055	1	1		527.928	5.013
834.901@5.015125	1	46024.8	51684	597.185	1		834.901	5.01513
Tyr Ala	929671	123997	163793	120936	677960		252.111	5.014
1669.8036@5.0162	1	36.4079	45973.4	1	21.4448		1669.8	5.0162
1639.7903@5.016	1	131167	109908	691.439	454.777		1639.79	5.016
819.8959@5.018111	1	166141	147241	39406.2	1		819.896	5.01811
820.3989@5.017125	1	117269	106173	1054.08	1		820.399	5.01713
C23 H41 N3 O12	1	2105.22	100876	33308.7	1		551.269	5.02137
Asp Trp Gly	1	68267.9	50652.6	77949.2	1		376.138	5.01945
Nap-TyrMe-OH	1	1	32547.5	53756.5	1		500.158	5.01667
551.6028@5.0302496	1	72385.1	43.376	1	1		551.603	5.03025
Penicillin F	172113	1	25.8891	1	158924	C17402	312.115	5.02829
1084.5599@5.028714	1	919.255	35615.3	826.141	1		1084.56	5.02871
827.4051@5.0311255	1	2375.67	98057.9	27294.7	1		827.405	5.03113
826.9043@5.032	1	117609	126287	28888.2	1		826.904	5.032
1653.8086@5.0345	1	112084	110736	756.574	1		1653.81	5.0345
C14 H32 Cl N11 O S	1	993.535	20147	1	1		437.224	5.0418
960.5027@5.0480003	1	779.335	20833.5	1	1		960.503	5.048
798.3967@5.0408	1	20628	741.871	1	1		798.397	5.0408
C38 H81 N4 O S	1	22796.7	620.537	1	1		641.611	5.0636
1662.1259@5.059667	1	28976.5	41411.8	23322.8	1		1662.13	5.05967
1168.672@5.058875	1	23681.5	21333.2	461.332	1		1168.67	5.05887
928.4889@5.0632997	1	48401.9	27052.4	19694.1	34.3245		928.489	5.0633
1502.3932@5.0595	1	18.8923	10244.3	1	1		1502.39	5.0595
C33 H70 Cl2 N8 O4	1	56127	71050.1	38364.3	1		712.483	5.06111
1667.1456@5.066	1	26315.3	33762.6	702.755	1		1667.15	5.066
1783.2521@5.0605	1	30.1265	31366.2	1	1		1783.25	5.0605
1132.1095@5.053	1	10243.4	11207.4	1	1		1132.11	5.053
Saphenamycin	1	48746.9	46388.4	26.3445	1	C12311	424.103	5.06843
1250.1064@5.06425	1	22663.8	32937.8	646.544	1		1250.11	5.06425
1924.8538@5.065444	1	37607.6	25098.8	21.3793	487.75		1924.85	5.06544
1426.6451@5.059	1	26.0492	36296.8	1	1		1426.65	5.059
1091.58@5.0691	30.0684	79361.9	69816.1	45400.9	1		1091.58	5.0691
C42 H91 N6 O3	1	36069	29333.3	17796.4	1		727.717	5.07355
C46 H53 Cl N4 O2	1	991.087	31.5061	27351.5	1		728.399	5.0705
1814.9792@5.0845003	1	23.394	16907.8	1	1		1814.98	5.0845
1248.5277@5.0771	1	61698.9	48233.9	25231.6	24.9374		1248.53	5.0771
N-(3S-hydroxydecanoyl)-L-serine	1	40249.7	25981.6	23.9971	1		275.172	5.07857
1000.9644@5.0831666	1	24041.9	21261	1	1		1000.96	5.08317
804.9508@5.0888567	20.015	12818.3	12746.8	1	1		804.951	5.08886
1989.0264@5.0773335	1	1	9383.18	1	1		1989.03	5.07733
PG(22:2(13Z,16Z)/18:0)	1	1	40047.3	1	1		830.604	5.08133
C21 H37 N19 O7	1	3138.33	165825	1692.05	1		667.312	5.08586
997.5426@5.088875	1	17984.7	17171.2	559.399	1		997.543	5.08887
C38 H54 N12 O S	130879	330283	201781	68347.1	142444		726.426	5.09427
5′-Deoxy-5′-(methylthio)adenosine	50304	255167	193940	330635	41924.3	C00170	297.089	5.09707
C27 H33 N27	1	38614.3	1206.99	25.1706	1		735.342	5.11483
Ala Phe	758496	1796.43	114271	1	653080		236.116	5.12173
Val Arg Phe	1	65671	67712.2	1682.56	1		442.231	5.1285
1761.8297@5.1285	1	27570.1	26767.2	1	1		1761.83	5.1285
C30 H34 N9 O11	40755.9	61568.9	105032	92039.6	50003.1		696.237	5.13307
3,7-Dihydroxy-4,5-dimethoxy-8-prenylflavan 7-O-beta-D-glucopyranoside	1	43.3207	65191.2	125188	1		548.227	5.15029
C20 H32 N7 O4	236881	38.2577	100847	1	208005		434.252	5.1629
Trp Gly Phe	470839	1.25721e+06	1.18349e+06	1.96822e+06	428009		408.179	5.16647
Leu Val	8062910	510568	1.35076e+06	566168	6.48086e+06		230.163	5.16673
CAY10502	1	110877	61680.9	80278.5	1		545.237	5.16622
Indoleacrylic acid	15724131	25808306	25296390	32861964	15229940	C00331	187.064	5.17093
1973.0378@5.2167687	43129.7	249059	158020	212025	35.4683		1973.04	5.21677
1871.9858@5.2078886	1	81922.6	1488.15	47828.3	31.0184		1871.99	5.20789
O-Benzyl-L-Serine Esi+125.0V5.2256665	1	3067.58	339381	232326	45.8099		195.09	5.22567
1539.73@5.2400002	1	1	28403.8	1	1		1539.73	5.24
1906.8223@5.2423754	1	58162	39479.7	1	739.418		1906.82	5.24238
1400W	1.09686e+06	162748	321741	373229	883990		177.126	5.24013
Tyr Tyr	51.7987	167863	198221	239034	1		344.137	5.2505
Trp Phe Trp	1	74294.1	44467.1	43197.3	1		559.216	5.25922
C13 H29 Cl N O S	1	2335.36	95016.9	1	1		282.166	5.2648
1310.7382@5.2591114	42020.4	29147.9	835.435	1	32.3751		1310.74	5.25911
1379.0789@5.2715	21.3844	21401.1	764.062	1	1		1379.08	5.2715
1046.5583@5.2797995	1	1	24063.5	928.813	1		1046.56	5.2798
1333.6437@5.2846665	1	37.9672	38288.8	762.907	1		1333.64	5.28467
938.4503@5.282	1	23.3616	19820.8	1	1		938.45	5.282
C43 H85 N4	22.5934	69986.6	1398.86	41361.7	1		657.678	5.28489
Pyrimethanil	1	1482.95	55754.7	1	1	C11180	221.093	5.2884
1876.8837@5.2885	1	29.9265	28981.3	1	1		1876.88	5.2885
1333.1469@5.2890997	1	23333.2	34168.7	21713.4	18.8857		1333.15	5.2891
1576.7585@5.2851434	29.7445	85245.5	122397	1	1		1576.76	5.28514
3-Methyleneoxindole	535459	445671	491850	1.44551e+06	573235	C02796	145.053	5.29007
863.4709@5.2896667	1	1	10618.8	1	1		863.471	5.28967
1352.7145@5.2949996	1	25606	37884.8	1	41.3784		1352.71	5.295
1756.9204@5.298667	60553.6	1	1200.32	27.957	63903.7		1756.92	5.29867
1372.6934@5.3023334	1	1	15812.5	1	1		1372.69	5.30233
Senecionine	1	1	11598.7	26.6597	1	C06176	335.174	5.318
C18 H23 N3 O10 S	1	1	25842	130404	1		473.11	5.30567
Pro Val Ile	404879	1	701.272	1	308022		327.215	5.27688
1198.6279@5.3343334	1	1	19309.5	1	1		1198.63	5.33433
Pantetheine	1	1645.43	137230	72807	1	C00831	278.13	5.3305
Dehydrofalcarinone	3970541	244610	366828	273060	3.04093e+06	C08445	262.132	5.34327
1795.922@5.355167	1	46057.5	1218.98	33.4975	1		1795.92	5.35517
C34 H2 N3 O18	1	469.808	31738	25.0914	1		739.931	5.3515
1069.5543@5.356	1	38.9177	72508.3	31.753	1		1069.55	5.356
1904.0381@5.36725	1	37.1658	77759.6	1	1		1904.04	5.36725
Acanthifolicin	936.533	1169.7	26182.5	1	1	C20006	836.438	5.32172
1619.3398@5.3529997	1	58200.7	70114.5	74311.2	1		1619.34	5.353
1024.5682@5.3425717	1	30318.2	34.809	19871	1		1024.57	5.34257
C14 H27 N2 O2 S	2539.6	27.3043	48994.7	1	83139.4		287.176	5.34945
940.4784@5.4589996	1	32.3866	40441.5	1	1		940.478	5.459
1390.7194@5.31	1	27.1369	22471.7	1	1		1390.72	5.31
C49 N2 O7	1	21056.8	651.49	23.4541	1		727.976	5.3895
C41 H86 N4	1	31.5101	32896.8	1	1		634.682	5.37475
1319.6827@5.3444996	1	1	27.1929	57064.8	1		1319.68	5.3445
C31 H8 N	1	101929	43570.8	699.448	829.697		394.066	5.3705
573.6089@5.366	1	26.9455	23257.8	1	1		573.609	5.366
25-O-Deacetylrifabutin N-oxide	1	29.2881	68014.8	1	1		820.422	5.402
952.0249@5.3810005	1	26.7186	29335.2	1	1		952.025	5.381
1694.4111@5.3684998	1	51930.6	33.4317	1377.87	1		1694.41	5.3685
Trp-Phe-OH	1	684.122	18908.1	1	1		495.14	5.3788
C36 H N3 O9	1	863.89	20380.4	22.16	1		618.974	5.38683
518.6089@5.3923335	1	1	10599.5	1	1		518.609	5.39233
Tyr Ile	1.63914e+06	129966	165937	104606	1.23281e+06		294.158	5.38787
Macrocin	24401.5	1	36.8066	1	46214.3	C00744	901.501	5.38243
C34 H53 N2 O10 S	1	98860.6	142405	1374.43	1		681.34	5.39687
C47 H5 O7	24.6143	65124.4	80468.3	25536.3	1		681.005	5.3947
C38 H77	1	24.6643	15314.5	17.2006	1		533.604	5.3706
Gly Trp Gly	296700	1	1162.88	1329.84	218014		318.133	5.3951
Gly Ala Trp	4002.22	1	28.851	1	215355		332.148	5.40317
11-amino-undecanoic acid	1	1	22379.3	30.1972	1	C19325	201.173	5.4055
1178.1434@5.407	1	1	806.77	32730.8	1		1178.14	5.407
C39 H83 N4 O2	1	1063.43	45579.9	21.8279	1		639.65	5.41633
C19 H7 N7	1	865.021	15540.1	728.021	1		333.075	5.417
753.7099@5.4370003	1	1244.69	1228.5	42130.8	1		753.71	5.437
C26 H54 N2 O17	42.51	79343.6	70810.8	684.582	1		666.341	5.41622
1130.5681@5.438112	1	84595	93583.1	91091.5	1		1130.57	5.43811
1130.0645@5.4375553	1	86539.8	100697	78839.9	1		1130.06	5.43756
C46 H86 N2	1	1535.15	76157.1	28.0556	1		666.676	5.43833
Trp Ala	299469	57808.3	93817.1	76454.1	230665		275.126	5.44147
C24 H40 N10 O8	1	1731.95	142220	1	1		596.303	5.4446
596.6371@5.449667	1	1717.15	98492.9	27.9271	1		596.637	5.44967
C25 H32 N O12	1	64129.1	94610.8	38372.3	1		538.192	5.44967
Val Phe	3.38701e+06	241692	535960	260455	2.73247e+06		264.147	5.4462
1558.3441@5.4424996	1	1	34.0932	40559.8	1		1558.34	5.4425
C32 H46 N O2 S	610602	1	24.9658	1	405759		508.325	5.44829
1443.2765@5.4574	1	31455.4	873.514	1	1		1443.28	5.4574
1427.2706@5.453285	1	61744.9	1218.86	1475.76	1		1427.27	5.45329
C9 H9 N5 O2	41.4933	160040	156100	155208	83733.3		219.076	5.46554
Tylophorine	1	104422	192489	172057	1	C10623	415.175	5.47167
1628.8599@5.5007143	1	2152.83	1981.79	84934.9	1		1628.86	5.50071
782.4834@5.506	1	15009	40142.3	1	1		782.483	5.506
1628.3652@5.5011253	1	94211.4	70534.8	1607.13	1		1628.37	5.50113
902.954@5.5202003	1	997.628	33459.5	1	1		902.954	5.5202
C35 H76 N5	1	868.808	26874.6	18.3561	1		566.612	5.5175
C25 H N3 O14	1	1	21803.4	1	1		566.944	5.518
C24 H26 N4	1	68018.2	998.596	53618.3	43.8526		370.219	5.49878
C26 O8 S	1	1	16168.3	1	1		471.935	5.51667
1013.4698@5.516429	1	99059.1	66324.1	32.9599	1		1013.47	5.51643
C18 H12 N10 O6 S4	1	30139.4	57989.2	1	1		591.983	5.51733
1228.1608@5.523273	1	50911.5	36680	33676.7	540.454		1228.16	5.52327
1219.288@5.529333	1	1	16134.8	1	1		1219.29	5.52933
1125.5984@5.5259995	1	1	36746.7	1	1		1125.6	5.526
1594.7628@5.533333	1	1	65943.4	1	1		1594.76	5.53333
PI(22:6(4Z,7Z,10Z,13Z,16Z,19Z)/20:4(5Z,8Z,11Z,14Z))	55908.3	103261	103330	27.4987	31743.3		930.524	5.53638
C35 H2 O7 S	1	1	30775.6	23.0584	1		565.955	5.5405
820.4313@5.548	1	1	20.102	158642	1		820.431	5.548
Leu-His-OH	646669	1.98819e+06	1.73012e+06	2.0405e+06	693096		376.138	5.55393
1649.2457@5.5427504	1	1	38.4316	48399.2	1		1649.25	5.54275
Methohexital	2.07022e+06	44.9032	146417	1	1.48933e+06	C07844	262.132	5.5592
1656.5306@5.5794287	1	1258.11	56155	984.263	1		1656.53	5.57943
Thr Ala Phe	1	58169.7	59846.3	26.3171	1		337.163	5.57729
N-Acetylphenylalanine beta-naphthyl ester	213580	30252.9	38362	38814.8	158042	C11341	333.135	5.53607
993.7207@5.5782504	1	30256.3	33856.9	632.112	1		993.721	5.57825
C15 H30 N10 O4	1	56343.1	35854.3	57321.8	1		414.246	5.59033
Phe Tyr	454740	1	18869.2	1	374536		328.142	5.58733
17-Propylestra-1,3,5(10)-triene-3,17beta-diol diacetate	106888	1	29.6557	1	92789.4	C14947	398.251	5.57843
730.3777@5.583	1	1	44850.4	29.514	1		730.378	5.583
1387.8029@5.6061544	101653	236512	154286	344101	39.7254		1387.8	5.60615
1739.4655@5.611545	24.794	108720	91758.6	110690	29.1188		1739.47	5.61154
Indole-3-ethanol	32.71	44485.3	67258.8	150725	27213	C00955	161.084	5.60754
1208.6888@5.6025553	1164.47	47369.3	55803.3	1	32.7275		1208.69	5.60256
1811.0018@5.607	1	58787.7	61747.5	1	1		1811	5.607
782.7752@5.6141667	1	881.256	15364	1	23.6124		782.775	5.61417
C41 H81 N3 O S2	1	893.946	25321.6	33799.7	1		695.584	5.61562
1815.0118@5.6111665	1	22779.7	51343.1	1	1		1815.01	5.61117
675.577@5.6075	1	1	29.0861	22350.6	1		675.577	5.6075
603.6781@5.6130004	1	42695.8	42688.2	1	1		603.678	5.613
856.4977@5.620333	1	1	18156.6	1	1		856.498	5.62033
C11 H27 N4 O2	1	22433.3	764.482	663.909	1		247.214	5.62443
Val Trp	1.0601e+06	47439.7	103853	84575.5	762136		303.158	5.625
C44 H55 Cl N O S	1	1132.21	36214.8	1	1		680.367	5.62
1503.7819@5.6325555	29.8698	1565.72	123190	33674.2	1		1503.78	5.63256
Ceramide (d18:1/26:0)	1	877.459	27608.9	1	1	C00195	677.669	5.6368
1533.752@5.6587996	1	2529.89	117249	1	1		1533.75	5.6588
Pro Trp	759125	99225.4	170026	142108	584822		301.143	5.64327
1404.7084@5.662	1	1698.1	153804	29.8855	1		1404.71	5.662
D-Biotin	1	82310.9	93939.1	46.0499	1	C00120	244.088	5.66229
Coenzyme Q9	1	55646.8	62121.5	1	1	C01967	816.601	5.66983
1317.678@5.67575	1	790.071	37558.9	18822.5	1		1317.68	5.67575
1861.893@5.6764	144473	1.341e+06	1.35938e+06	221371	139410		1861.89	5.6764
PI(O-16:0/14:1(9Z))	1	25.0569	30763.7	1	1		394.24	5.68225
C16 H19 N O8	63629.8	423564	330564	177065	81448.8		353.111	5.68233
Asp Trp Met	25679.4	1	20646.8	114636	1		472.141	5.68533
C39 H43 N6 O	1	1428.03	37978.3	1	1		611.344	5.691
1648.3892@5.697	1	72000	32.1177	36.9268	1		1648.39	5.697
611.5492@5.69125	1	35.0003	26783.4	1	1		611.549	5.69125
Hydroxypentobarbital	165544	34913.2	47887.2	199181	139969		242.126	5.6886
864.1401@5.6897497	1	39.1339	58420.8	1	1		864.14	5.68975
1444.2313@5.69675	1	25.4592	51537.1	1	1		1444.23	5.69675
1253.644@5.70775	1	40170.6	30.7069	1	1		1253.64	5.70775
796.445@5.7109995	1	52.3446	82554.9	1	1		796.445	5.711
962.8215@5.7078004	1	88187	2172.25	1	1		962.822	5.7078
963.1554@5.7072854	1	78474.2	127380	1	23.8345		963.155	5.70729
1254.1368@5.7185	1	30120.2	30.9726	1	1		1254.14	5.7185
796.1088@5.71075	1	120255	86467.5	806.686	1		796.109	5.71075
1772.9263@5.716667	1	103809	68961.9	1	1		1772.93	5.71667
Leu Leu Ala	91266.8	35.6921	40964.2	1	79864.4		315.215	5.7179
C30 H7 N3 O12	1	1298.04	32441.4	1	757.337		601.004	5.73271
Jamaicamide C	1	23884.4	29765.2	32411.4	1285.61	C18214	490.258	5.73627
C26 H O19	974.614	44128	48446.4	1	39.2722		616.913	5.74233
1339.1978@5.746	1	34987.8	32.9519	1	1		1339.2	5.746
C21 H38 N4 O2 S2	1	80314.3	115558	106555	1		442.243	5.74611
1028.5245@5.741333	1	23813.9	27228.5	1	1		1028.52	5.74133
C26 H4 N2 O14	1	784.033	19802.1	17593.8	1		567.967	5.76312
Tyr Trp	233303	489.6	29.198	1	169918		367.153	5.71844
C17 H36 N7 S2	1096.42	25.1442	13434.6	1	40631.1		402.247	5.74867
Phe Leu	11294113	491954	697769	254218	7.20783e+06		278.163	5.762
C17 H30 Cl O2	270243	31175.4	34218.3	28.6107	245998		301.196	5.72492
Kurilensoside I	1	2023.24	76530	1	34.6157		892.463	5.761
567.636@5.763428	1	848.154	23496.4	762.766	1		567.636	5.76343
893.1237@5.7606664	1	46.6404	66441.2	888.165	1		893.124	5.76067
Protoporphyrinogen IX	1	40899.5	1198.45	1447.79	1	C01079	568.305	5.78843
C20 H48 N5 O12 S	1	27412.6	71352.1	1	1		582.302	5.7515
C33 H40 N3 O3	1	38630.3	74484.5	1	1		526.31	5.7735
1745.9011@5.7718334	1	3767.67	432452	27.8817	1		1745.9	5.77183
C23 H6 N2 O17	1	42.5333	68156.4	19.5804	1		581.967	5.7718
925.1412@5.7813334	58858.5	410771	361712	133448	57561.5		925.141	5.78133
924.8071@5.7811337	53787.7	382410	337207	120144	54846.8		924.807	5.78113
Met Trp	150928	1	691.932	1	123044		335.132	5.77163
1387.2126@5.7852225	1	166204	148163	54392.1	1		1387.21	5.78522
1387.7125@5.788	1	169115	147099	55572.4	1056.57		1387.71	5.788
1198.1859@5.8028	40033.6	38955	36584	23328.7	58655.9		1198.19	5.8028
1891.9084@5.8081665	1	152684	149801	1	1		1891.91	5.80817
1831.9272@5.812778	1	191291	167683	91515.1	1		1831.93	5.81278
878.7845@5.8263335	1	1	29492	1	1		878.784	5.82633
8-Cyclopentyltheophylline	1	13848.4	630.707	1	1		248.126	5.8266
1722.9473@5.822666	30.9075	81355.7	79634.8	1394.37	1		1722.95	5.82267
C37 H13 N2 O5 S2	38456.2	106811	99234.4	46996.2	38042.8		629.027	5.83533
1004.5564@5.8464003	1	1	24079.6	1220.45	1		1004.56	5.8464
1151.5822@5.8603997	1	22.7709	18338.7	1	17.7982		1151.58	5.8604
C34 H5 N6 O9	1	956.061	25662.8	1	1		641.011	5.8554
1579.8961@5.8644996	1	1072.43	77868.2	68694.7	1		1579.9	5.8645
N-Valerylglycine methyl ester	1950.7	1	85227.3	431798	1578.17		173.105	5.8511
1174.6943@5.8577337	79448.5	317772	648318	640221	98093.1		1174.69	5.85773
1073.6432@5.865143	1	26.5985	23523.5	42406.5	1		1073.64	5.86514
Leu Trp	2106366	211203	289222	166475	1460089		317.174	5.86973
C20 H36 N3 O3 S	239674	1	1472.39	1	186408		398.251	5.85925
994.5254@5.8675456	83173	1	53420	1191.4	78610.9		994.525	5.86755
994.6679@5.8697777	98153.8	1	2052.64	38.8486	95434		994.668	5.86978
C14 H16 N2 O4	60893.2	1	21670.4	42007.2	49766.5		276.112	5.86942
CL(1'-[18:2(9Z,12Z)/0:0],3'-[18:2(9Z,12Z)/0:0])	1	29.5812	32699.5	1	1		924.512	5.875
1501.8052@5.8849998	1	91177.5	114758	34.7697	1		1501.81	5.885
C21 H15 N3 O23	1	38.4744	46918.1	1	1		677.008	5.891
1875.9099@5.8995	1	240760	210490	1391.99	1		1875.91	5.8995
C25 H3 N O9 S5	1	22.8458	25858.3	24.2712	1		620.837	5.8938
C18 H30 N11	239898	1	728.409	1	210610		400.267	5.90025
C39 H80 N4 O	1	91637.6	39.0766	29.0246	1		620.639	5.9288
620.3058@5.927	1	157951	142832	1	1		620.306	5.927
1859.9146@5.9243336	170554	1.17413e+06	1.0622e+06	268831	158285		1859.91	5.92433
C27 H8 O18	26.6258	169782	155909	35832.8	30.1019		619.971	5.92845
1111.608@5.93575	1	19286.3	25.3004	1	1		1111.61	5.93575
1427.4276@5.9857273	1	3420.85	397497	285979	325358		1427.43	5.98573
1903.9016@5.987375	1	165391	242602	2498.18	1		1903.9	5.98738
1712.5077@5.986636	1	350496	562192	377393	5820.71		1712.51	5.98664
1308.0917@5.9932	21.5823	25.7465	21534.4	1	1		1308.09	5.9932
1821.8853@5.98975	1	59578.8	36.6047	1	1		1821.89	5.98975
Gabapentin	80213.8	45.9923	2056.5	105107	1	C07018	171.125	5.99
C14 H36 N10 O5 S	1	31291.5	24776.6	32377.4	1		456.258	5.99456
1266.2002@5.99525	1	14457.2	25.3414	1	1		1266.2	5.99525
1690.107@5.9793334	80588.9	1	27.5093	1	2010.48		1690.11	5.97933
Naratriptan	59358.3	1	737.973	1	1722.61	C07792	335.167	5.99457
C20 H45 N6 O8 S	1	25.8851	21648.6	48402.2	1		529.304	6.01614
1544.591@6.0323334	1	1	27120.8	69244.3	1		1544.59	6.03233
Trp Phe	592056	44417.4	46259.5	20599.7	406030		351.158	6.04173
C29 H38 N O2 S	1	744.033	15540.5	1	1		464.262	6.038
1516.836@6.0376925	47923.3	82833.5	150627	156965	34.4088		1516.84	6.03769
Ile-Phe-OH	353805	227717	507939	733506	320944		386.147	6.04693
1384.8271@6.0491114	1	83645	131825	33657.4	1		1384.83	6.04911
Morphine 3-glucuronide	36495.1	1	26.7708	50720.7	889.418	C16643	461.17	6.05111
C53 H32 N3 O	1	82450.7	87157.1	1803.42	1		726.253	6.06925
C10 H24 N3 O4	1	935.263	30.4905	39178.9	1		250.178	6.065
1H-Indole-4-acetic acid, 2,3-dihydro-2-oxo-	1	34545.2	88863	59687.7	38.268		191.058	6.094
C24 N O17	1	34095.8	44640.7	1	1		573.918	6.09583
850.4155@6.09925	1	172191	187920	43.4402	44.623		850.415	6.09925
1313.7548@6.1035714	1	1118.52	76094.8	1290.61	1		1313.75	6.10357
794.1085@6.106556	1	59272.2	1352.01	26007.3	24.7767		794.109	6.10656
821.3832@6.1237497	1	30.1162	51661.8	1	1		821.383	6.12375
865.4791@6.124	1	416.632	22.7728	13115.4	1		865.479	6.124
1452.7352@6.1394	1	1571.82	59141.9	1	1		1452.74	6.1394
821.7093@6.1205	26.2742	1608.97	67989.8	1	1		821.709	6.1205
1544.8097@6.126125	1	49895.4	39.7034	50221.9	43.9184		1544.81	6.12613
1453.2281@6.1351676	1	32504.1	53922.4	1	1		1453.23	6.13517
969.1535@6.138778	1	205728	316533	1570.02	34.8694		969.154	6.13878
968.4857@6.1401253	32.8416	278172	393905	40.2262	1		968.486	6.14013
968.8194@6.1384444	44.9509	272343	418787	1544.93	1		968.819	6.13844
783.0508@6.143133	110885	364485	274428	159444	90117.1		783.051	6.14313
1990.0385@6.1608887	1	146305	121523	205854	1		1990.04	6.16089
1497.9182@6.156444	26.5376	62195.8	99221.4	781.468	1		1497.92	6.15644
1351.6875@6.1733336	1	18136	16696.3	1	1		1351.69	6.17333
1351.1798@6.1762	1	940.318	20115.2	1	1		1351.18	6.1762
901.1264@6.1787777	1	193438	181208	57766.6	1		901.126	6.17878
C40 H17 N4 O4 S4	1	29.1761	37702.4	1	25.8407		745.019	6.1952
C17 H36 N10 O3	85454	14963.1	16296.4	1	1686.85		428.299	6.16245
C21 H17 O25	1	864.855	25137.5	1	1		669.004	6.21
sn2-hydroxy-archaeol	1	22615.5	24076	1	1		668.669	6.21667
605.6746@6.2225714	1	119513	211295	1	29.2047		605.675	6.22257
1855.221@6.2400002	1	74571.1	62734.1	39.1717	1		1855.22	6.24
1950.5688@6.241571	1	2289.09	2042.39	66760.7	1		1950.57	6.24157
C15 H35 N2 O3 S2	31757.2	1	19.9314	1	622.752		355.21	6.251
1934.9752@6.2725005	1	2042.72	77022.8	34.1573	1		1934.98	6.2725
C40 H5 O10	1	17969.8	14860.3	1	1		644.99	6.27833
Amaranth	1	75912.4	125708	1	1	C14760	537.982	6.29133
537.647@6.289556	601.427	90315.1	145279	1	26.4641		537.647	6.28956
990.945@6.338143	1	1797.35	2200.87	71575.4	1		990.945	6.33814
874.0809@6.289143	1	74218.2	80699	34.7746	1		874.081	6.28914
1242.4283@6.3182	21772.2	52845.2	50045.7	54997.8	20532.6		1242.43	6.3182
1242.9302@6.314555	1	48933.6	1312.41	48511.8	21.5321		1242.93	6.31456
1656.586@6.34225	1	37.4643	52002.1	1	1		1656.59	6.34225
C15 H25 N O4 S	97007.7	124147	134502	183025	74763.5		315.15	6.33493
C35 H37	1	20.8262	14586.9	1	1		457.288	6.33125
807.048@6.3365	1	2005.87	39.1656	56129.4	1		807.048	6.3365
1459.8138@6.3557777	35.0958	2146.87	127662	107721	1		1459.81	6.35578
C20 H26 Cl	1	19883.1	21004.2	1	21.0656		301.173	6.37386
1256.7358@6.423429	28.9532	33570.5	47899.5	1	1		1256.74	6.42343
1215.7218@6.4350004	1	10613	479.512	1	7170.06		1215.72	6.435
Phthalocyanine	1	14960.5	747.864	20090.6	23.3982	C14077	536.146	6.44256
C26 H45 N3 O4 S2	1	1	30257	1	1		527.285	6.44133
C16 H21 N2 O2	1	768.927	19617.6	21.4911	1		273.159	6.45517
C17 H40 N13 O2 S	87609.1	1	29.2277	1	65250.2		490.314	6.402
814.3492@6.4659996	1	1	13236.2	1	1		814.349	6.466
Quinacrine	33160.4	16697.1	28420.6	29380.9	1	C07339	399.207	6.43017
oct-1-en-3-ol	2183.51	1	40.7424	199665	76925.8	C14272	128.12	6.49267
C23 H39 N10 O6 S	1038.69	629.624	30414.2	53172.4	1		583.276	6.5304
C12 H19 N4 O4	1	1726.17	1454.01	62557	1		283.143	6.53629
8,9,16-trihydroxy palmitic acid	25.5039	1	23.3665	28382.7	1		304.225	6.5686
1643.2319@6.588143	56819.6	37.8247	99472.5	1	1		1643.23	6.58814
4-Hydroxy-3-methylbenzoic acid	459058	160998	135223	109069	442734		152.047	6.62093
856.3931@6.616333	1	1	15946.9	1	1		856.393	6.61633
C33 H41 N6 O3	1	1	20319.6	1	1		569.324	6.62867
1652.4619@6.6558576	1	49473.6	51952	35.2424	1		1652.46	6.65586
1263.6885@6.6577497	1	144874	165257	173867	129683		1263.69	6.65775
1263.1908@6.6582503	1	152237	167106	172296	130914		1263.19	6.65825
1684.2561@6.662999	1	237911	264794	292319	3607.31		1684.26	6.663
1484.8455@6.6600003	939.45	132331	124411	1	27465.2		1484.85	6.66
1684.9211@6.6625447	1	196436	210711	235267	3306.34		1684.92	6.66254
768.263@6.6948	107617	227057	215297	205553	90569.4		768.263	6.6948
1658.5754@6.7871666	1	63391.9	62460.7	1	1		1658.58	6.78717
1658.8287@6.776857	1	72779.5	58947.4	1	36.8241		1658.83	6.77686
947.7599@6.7720003	1	77571.3	1262.17	1	1		947.76	6.772
947.6107@6.77625	1	41.3961	49442.8	1	1		947.611	6.77625
1556.3802@6.8383994	1	1155.98	50428.2	1	1		1556.38	6.8384
1944.6998@6.8535447	1	2803.63	170071	94801.6	74408.5		1944.7	6.85354
C21 H28 N2 O	31.0385	34.4648	131157	155446	1		324.22	6.92437
C43 H41 N2 S	1	1	74291.3	22986.7	1		617.298	6.93333
Labriformidin	71924.1	13816.8	32360.5	104456	62315.3	C08870	560.222	6.94493
C16 H31 N O4	44865.4	127631	35986.3	27.4824	84567.5		301.225	6.99015
Asn Ile Phe	25.0362	1	40101.4	80544.7	1		414.187	7.02257
C29 H34 Cl N	19106.6	1	822.476	29946.9	24.2537		431.238	7.04933
C17 H31 N O4	59525.2	442227	102866	123242	56529.8		313.225	7.08573
8-epi-15-D2c-IsoP	28056.4	27.4027	88855.8	62260.2	21691.7		352.224	7.16615
C25 H33 N	1	1	828.347	29391.3	1		347.265	7.178
(4E,6E,d14:2) sphingosine	962271	410191	367970	1.09415e+06	854228		241.204	7.2174
C14 H25 N O	1.40519e+06	587742	531914	1574175	1.27698e+06		223.194	7.21713
Orysastrobin	23.9484	26088.5	31164.9	1	1	C18560	391.184	7.266
C23 H40 N2 O2	1	1018.32	25758.6	1	1		376.308	7.2924
C17 H33 N20 O3	1	1	25000.7	1	1		565.302	7.30733
Lauroyl-EA	11212109	4.76762e+06	3.58321e+06	16596558	10887614		243.22	7.31913
C14 H27 N O	2.00787e+06	839698	636202	2.96148e+06	1.92297e+06		225.209	7.3192
3-oxo-dodecanoic acid	1	1	21482.8	1	1	C02367	214.158	7.32367
C23 H35 N18 O2	1	28207.9	33283.3	1	1		595.318	7.3395
C26 H29 N2	23.5723	874.455	29589.3	1	1		369.233	7.36367
C14 H31 N O2	1.46536e+06	637076	275614	351859	655906		245.235	7.48853
D-erythro-Sphingosine C-15	385829	129462	96671.3	588563	386331		257.235	7.6664
9,10-dioxo-octadecanoic acid	1	1	53792.3	71530.9	1		312.229	7.66867
diethyltoluamide	68333.1	33.9445	38.03	1	86405.3	C10935	191.131	7.6935
C18 H38 N5 O3	1	26.0777	26483.5	31190.3	1		372.297	7.90414
C16 H31 N O2	270533	142072	182254	487874	305636		269.235	7.90833
Pumiliotoxin 251D	268093	136023	176255	484412	296907	C20031	251.225	7.9076
2-amino-hexadecanoic acid	897226	437039	347475	1.58643e+06	949885		271.251	8.03247
PE(12:0/0:0)	316869	69569.1	169171	160216	324640		397.223	8.08174
C16 Sphinganine	231527	4702.5	134017	106930	1	C13915	273.266	8.23655
C20 H35 N3 O3	269161	1	34769.5	423478	209906		365.267	8.23833
N-palmitoyl serine	244469	56385.6	73372.6	224417	286572		343.272	8.25493
809.4242@8.409571	35796.1	1	448.348	1	1451.9		809.424	8.40957
C22 H22 N6 O	1.59554e+06	2.05554e+06	970352	10165.4	1		386.186	8.40573
PG(18:4(6Z,9Z,12Z,15Z)/13:0)	1	1	11888.4	23.8971	1		722.413	8.44675
N-palmitoyl threonine	87190.8	138843	97392.4	42928.3	127621		357.288	8.46593
N-stearoyl glutamic acid	110911	57486.8	42861.3	24.6358	116796		413.314	8.47315
N-Oleoyl-L-Serine	519849	181692	135739	378215	519345		369.288	8.57413
C17 Sphinganine	1	40172.9	1535.9	1	1		287.282	8.6572
C24 H39 N3 O3	130471	1	674.343	224106	123678		417.299	8.77164
LysoPE(0:0/15:0)	152296	1	28.6213	157527	134132		439.269	8.9483
PE(14:0/0:0)	261697	1	31185.6	171416	306985		425.254	8.96942
LysoPE(18:3(9Z,12Z,15Z)/0:0)	49.1717	27579.2	34.4367	1	173706		475.27	8.965
C23 H45 N O5	189988	74278	99839.5	31474	228351		415.329	9.04147
C23 H49 O2 S2	65239.5	1250.55	26.9303	1	48766		421.319	9.07722
N-stearoyl serine	2.22634e+06	381221	345106	905282	1561279		371.303	9.11753
Sphinganine	92573.5	255310	370853	188498	172464	C00836	301.298	9.1248
N-palmitoyl histidine	216343	1	999.874	328661	208518		393.299	9.142
C10 H24 N3 O2	16976.2	38211.3	30876.4	22789.1	26.4816		218.186	9.20223
PE(14:0/0:0) Esi+125.0V9.276868	6243102	1886642	4.69031e+06	5.06333e+06	7.98842e+06		425.254	9.27687
876.5232@9.296133	432497	47832.9	142986	405180	570596		876.523	9.29613
LysoPE(0:0/16:1(9Z))	1.02404e+06	234672	267415	1.08568e+06	1.24239e+06		451.27	9.30333
C23 H43 N O4	3.5793e+06	1.17551e+06	662838	1.32092e+06	3.0312e+06		397.319	9.3342
C22 H43 N O4	133877	107144	74519.9	58864.6	163948		385.319	9.3632
9E,12Z,15Z-octadecatrienoic acid	1	1	42411.4	1	27.6089		278.224	9.412
C25 H45 N O4	1.93839e+06	759469	522658	523426	2.13698e+06		423.335	9.59273
LysoPE(0:0/16:1(9Z)) Esi+125.0V9.633333	12570910	2.61355e+06	7932614	7673931	13779103		451.27	9.63333
972.5536@9.604	2020.12	1	29613.6	24551.6	72792.5		972.554	9.604
7-keto-stearic acid	1	1064.6	77147	29722.1	1		298.25	9.666
C22 H43 N4 O3	70762.5	40665.3	29.1636	26747.6	70250.1		411.334	9.79231
12-hydroxy-10-octadecynoic acid	48063.4	1	43245.1	93709	1705.06		296.235	9.96991
C8 H4 O3	1	1778.5	72110.2	1	1		148.016	9.9762
Levulinic Acid, 3-Benzylidenyl-	1	68063.9	71446.8	59249.7	1		204.078	9.97889
C23 H41 N	42860.1	170752	56006.5	1358.45	1		331.324	10.0089
29:2(5Z,9Z)	79848.5	39969.4	74737.2	87545.6	89491.4		456.393	10.0102
6,8a-Seco-6,8a-deoxy-5-oxoavermectin ''2a'' aglycone	45947.7	42743.5	68952.2	63955.7	335828	C11969	608.333	10.0457
PE(21:0/20:5(5Z,8Z,11Z,14Z,17Z))	1071.81	1	85692.2	1571.55	103551		807.574	10.0985
PE(17:1(9Z)/18:0)	73950.6	1	39072.2	63670.6	148013		753.528	10.0959
PE(22:4(7Z,10Z,13Z,16Z)/17:1(9Z))	1	1	78187.6	132962	63.2511		779.544	10.0977
C23 H45 N O4	6.88173e+06	2.19343e+06	1.60874e+06	2498770	7250476		399.335	10.1325
C13 H39 N10 O	1	1	216327	59.0864	1		351.331	10.1463
C25 H47 N O4	6029653	2679738	1.85574e+06	2.22246e+06	6330706		425.35	10.3267
C22 H47 N	80676	28.6542	33098.2	1	102439		325.37	10.346
C20 H43 N4 O2	48318.3	86939.1	56323.5	55340	1		371.339	10.3545
961.5678@10.495667	157348	32823.1	67244.7	99208.6	120669		961.568	10.4957
C27 H55 N4 O3	1	60.6088	136865	186722	58.0993		483.428	10.7525
MID42505:25-hydroxy-1β-hydroxymethyl-23,23,24,24-tetradehydro-3-epivitamin D3 / 25-hydroxy-1β-hydrox	1	153294	122035	129349	75910.5		426.314	10.7363
C28 H52 N6 O3 S	1	1	175890	320502	1		552.382	10.7345
C29 H40 N4 O	1	22242.3	25554.6	829.658	27.8916		460.322	10.7484
C19 H41 N11	26250.2	1	1093.59	28748.1	26024.2		423.355	10.8545
C31 H56 N2 O2 S	1	47555.7	19986.1	646.262	23.5531		520.409	10.8651
C22 H44 N6 O5	104278	154785	83351.8	95246.2	1		472.337	10.8917
996.7064@11.017125	1122.95	1	33166.3	34576.9	1		996.706	11.0171
878.7876@10.989334	1	1	16637	1	1		878.788	10.9893
C28 H52 N6 O3 S Esi+125.0V11.049	1	1796.53	404770	915262	1		552.382	11.049
(4E,8E,10E-d18:3)sphingosine	44321.9	1	23.2746	855.717	40014.9		295.251	11.0781
TG(17:1(9Z)/17:2(9Z,12Z)/22:6(4Z,7Z,10Z,13Z,16Z,19Z))[iso6]	1	1	59951.9	51649.7	28.0004		900.722	12.9527
C35 H69 N4	1	1196.86	1213.35	49491.7	1		545.548	13.0769
C35 H69 N4 Esi+125.0V13.140668	106923	50146.6	67662.1	67618.7	1		545.549	13.1407
870.7109@13.157858	1	2402.17	152845	2718.82	1		870.711	13.1579
Phosphohydroxypyruvic acid	347760	366303	397333	385233	1	C03232	183.978	13.2005
Latanoprost ethyl amide	107207	1	1017.66	93173.4	119609		439.27	13.2078
Lys Lys	146523	1	1	1	95985		274.2	0.905
C6 N O3 S2	62021.3	1	1414.39	1	68716.3		197.932	0.92925
N1-Acetylthermospermine	40102.4	32.819	1	1	1147.07		244.225	0.9715
Cycloleucine	811845	1	1	293133	789722	C03969	129.079	0.970111
D-Ornithine	1260.44	1	1	864.172	29192.6	C00515	132.09	0.970429
C16 H15 O3	25738.3	1	1	1	647.967		255.101	0.9964
C8 H19 Cl N S	30.5884	935.808	1	1	26019.4		196.094	1.02333
C12 H23 N10	1	1	1	39794.3	972.622		307.212	1.0214
Pinacidil	1485.18	1	1	1	55097.6		245.165	1.0646
Acalyphin	32037	1	1	1552.51	31.4098	C08324	382.101	1.075
C17 H24 N13 O	58568	1	1	1	48893.1		426.222	1.14383
Pro His	162432	1	1	1	136862		252.121	1.169
C10 H11 N2 O	101334	1	1	37.0022	2044.68		175.088	1.19333
Cyclic CMP	73265	1	1	152602	89677.2	C00941	305.041	1.20044
Lys Phe Ile	37.7801	1	1	1	25055.4		428.24	1.201
Val Gly Gly	63.4713	1	1	1	207847		231.122	1.206
Arg Val	292164	1	1	1	256286		273.18	1.2285
Gly Trp Gly Esi+125.0V1.2564	58712	1	1	1	1150.95		318.134	1.2564
Triethylenemelamine	535213	1	1	1	4891.52	C07642	204.112	1.24
C8 H21 Cl2 N4	64.309	1	1	1	206101		243.112	1.28475
Arg Tyr	91578.7	1	1	1	86043.8		337.176	1.29567
Leucodin	283116	1	1	1	317070	C09394	246.126	1.31267
C6 H16 N8 O2	193653	1	1	1	175507		232.139	1.31233
Dihydroshikonofuran	232454	1	1	1	195680	C18135	260.141	1.3245
Stavudine Esi+125.0V1.335875	572626	56.5618	1	100.823	984670	C07312	224.079	1.33587
Acetyllysine Esi+125.0V1.3087273	1.00215e+06	1	3786.35	219291	715303	C12989	188.116	1.30873
Phe Arg	235891	1	1	1	118948		321.18	1.3475
L-Isoleucine	11798840	1	1	1	11304809	C00407	131.095	1.341
D-Proline	1	1	1	1	747821	C16435	115.063	1.448
Asn Phe	170934	1	1	1	2265.72		279.123	1.42
Leu Arg Esi+125.0V1.536	260355	1	1	1	4006.86		287.195	1.536
Gamma-Glutamyl-Se-methylselenocysteine	36415.2	1	1	1	38.0585	C05695	306.027	1.55575
Ala Pro Esi+125.0V1.6640002	661832	42.7315	1	1	403101		186.1	1.664
Gly Tyr Gly	143808	1	1	1	51.7878		295.117	1.75325
C10 H18 N7 O2	630570	1	2339.87	60.8111	620831		268.152	1.80911
Acetyllysine Esi+125.0V1.897	803430	45.7603	1676.94	1	659405	C12989	188.116	1.897
altretamine	4756.23	1	1	1	209796		232.141	1.9714
L-Isoleucine Esi+125.0V2.06575	253.803	1	1	1	29465060	C00407	131.095	2.06575
(+/-)-6-Hydroxy-3-oxo-alpha-ionol	380720	1	1	1	3593.11	C04166	246.122	2.089
C12 H17 N7	1.04683e+06	1	1	1	8851.05		259.155	2.1236
altretamine Esi+125.0V2.2206	4263.07	1	1	1	239062		232.141	2.2206
Leu Arg Esi+125.0V2.2486668	1.05833e+06	1	1	1	4.24994e+06		287.195	2.24867
C28 H36 O2	96872.2	1	1	1	97494.2		404.273	2.24583
C8 H11 N O	451258	1	1	70495.6	271768		137.084	2.30033
Ala Met	331831	1	1	1	4503.33		220.087	2.3148
C5 H9 N3	67363.8	1	1	1	73331.1		111.079	2.31167
3',5'-Cyclic Inosine monophosphate (cIMP)	63576.9	1	1	1518.41	1654.85	C00943	330.036	2.37714
Met Thr	306064	1	1	1	288309		250.099	2.45
Phe Arg Esi+125.0V2.5548332	660235	1	1	1	528986		321.18	2.55483
N-acetyl-S-farnesyl-L-Cysteine	67259.9	1	1	1	40.8928		367.22	2.61825
Karwinaphthol B	229075	1	1	1	172556	C09942	310.118	2.74517
Tyr Ala Esi+125.0V2.8551664	307621	1	1	1	297621		252.111	2.85517
(9S,13S)-1a,1b-dihomo-jasmonic acid	865971	1950.3	2404.14	1	747399		260.138	2.895
Phe His	754282	1	1	1	578294		302.137	3.14633
10E,12E-tetradecadiene-4,6-diynoic acid	4828.34	1	1	1	264276		238.095	3.1566
Y-27632	435159	1	1	1	391380		247.168	3.27333
C23 H33 N10 O7	105641	1	1	1	116661		561.254	3.34133
C19 H26 N13 O3	50120.7	1	1	1	62139.4		484.228	3.434
Tyr Ala Esi+125.0V3.6125002	79.104	1	1	1	227822		252.111	3.6125
C25 H26 N8 O2	49246.2	1	1	1	35.7699		470.215	3.65425
C19 H24 N13 O3	142915	1	36.1092	1	150779		482.212	3.63629
Iridodial glucoside tetraacetate	111331	1	1	1	47.3198	C11657	520.191	3.67
Felbamate	370201	1	1	1	298684	C07501	238.095	3.808
Meprobamate	1.44185e+06	1	1	1	1214953		218.126	3.82717
Tyr Gly Gly	217690	1	1	1	186243		295.117	3.8415
C15 H25 N10 O3	126564	1	1	1	2257.88		393.212	3.9788
Phe Arg Esi+125.0V4.1349998	10486.3	1	1	1	1.32874e+06		321.179	4.135
Gly Phe Ala	575401	1	1	1	481535		293.138	4.22317
C29 H37 N O5 S	162351	1	1	1	154339		511.238	4.3425
C36 H28 N4 O	50066.7	1	1	1	1567.55		532.227	4.352
SN38 glucuronide	40457.8	1	1	1	30.4725	C11376	568.167	4.4725
C35 H35 N3 O2 S3	38611.4	1	1	1	962.677		625.188	4.4918
C24 H37 N5 O2 S	84139	1	1	1	94901		459.268	4.5115
Calcimycin	53845.2	1	1	1	34027.4	C11309	523.266	4.54733
Pro Leu His	279897	1	1	1	212631		365.206	4.5995
908.397@4.6092	12641.4	1	1	1	633.013		908.397	4.6092
C21 H49 Cl3 N14	92169.8	1	1	1	32.5151		602.335	4.614
Hypercalin B	70784.9	1	1	1	78360.3	C09941	518.306	4.63633
Ile Pro Lys	79731.7	1	1	1	44993.2		356.242	4.63967
Hydroxypentobarbital Esi+125.0V4.642375	3.75538e+06	4797.88	1	1	3.83312e+06		242.127	4.64238
Arg Leu Phe	70153.3	1	1	1	57755.1		434.265	4.66767
C14 H26 N14	98386.1	1	1	1	81215.2		390.247	4.66717
C29 H32 N3 O	62365.6	1	1	1	34.7139		438.256	4.686
Pro Arg Ile	338437	1	1	1	231523		384.248	4.68183
Peridinin	1	1	1	1	67551.1		630.356	4.69133
N1-(alpha-D-ribosyl)-5,6-dimethyl-benzimidazole	1.2322e+06	1	1558.64	1	9496.45	C05775	278.127	4.68571
Avermectin A1b monosaccharide	36.1906	1	1	1	28811.3	C11966	728.414	4.73475
Pravastatin	97038.1	1	1	1	1563.26	C01844	424.246	4.7174
C27 H38 N21 O	56281	1	1	1	2145.05		672.356	4.7572
3,3'-diindolylmethane	1.77988e+06	1957.32	1	1	11188.1		246.115	4.79786
Ala Phe Esi+125.0V4.7995	672098	1	1	1	510754		236.116	4.7995
Leu Glu Esi+125.0V4.807273	2.78867e+06	155288	48.6692	37.8717	2.09133e+06		260.137	4.80727
Lithocholate 3-O-glucuronide	78106.4	1	1	1	1501.14	C03033	552.332	4.8574
Tyr Ile Phe	36.187	1	1	1	40245.2		441.227	4.817
872.4798@4.82575	40.5967	1	1	1	57077.6		872.48	4.82575
C36 H43 O2 S	107838	1	1	1	88165.5		539.304	4.88383
C20 H38 N S2	72224.3	1	1	1	101491		356.238	4.8455
4-aminohippurate	1.90853e+06	50.6514	4249.8	1	1342307		222.1	4.84878
C26 H44 S3	105726	1	1	1	67706.9		452.262	4.85333
Leu Val Esi+125.0V4.86275	8.30908e+06	3072.46	1	1	5397326		230.163	4.86275
C22 H52 N17 O11	1	1	1	798.994	27439.1		730.405	4.9396
816.4394@4.9019995	46112.5	1	1	1	1757.79		816.439	4.902
Hordatine A	37636.4	1	1	1	1107.87	C08307	550.303	4.9058
C37 H48 N3 O S2	1969.34	1	1648.67	1	51631.8		614.319	4.91514
1012.5468@4.92475	45.8583	1	1	1	50867.8		1012.55	4.92475
C33 H65 Cl N O8 S2	1	1	1	1	41543		702.383	4.89567
5-Oxoavermectin ''1a'' aglycone	1025.77	1	1	1	29419.6	C11978	582.318	4.922
C45 H36 N5 O	960.126	1	1	1	23304.4		662.287	4.954
556.5998@5.003	1	53580.3	1365.57	1	441.204		556.6	5.003
C32 H47 N11 O S2	1	1	1	1	43901.2		665.349	4.96933
1449.7747@4.9938	25302	1	1	1	1295.72		1449.77	4.9938
Leu Val Esi+125.0V4.9921427	6.77314e+06	1	1	69.7497	5.1838e+06		230.163	4.99214
C23 H3 N O27	27.8543	1	1	1	34765		724.888	4.995
Arg Arg Lys	306080	1	1	1	266253		458.307	5.0275
C49 H34 N	67435.6	1	1	1	61690.4		636.266	5.01767
794.3969@5.031833	1521.13	23.758	1	1	49062.7		794.397	5.03183
C28 H48 N26	1642.08	1	1	1	32978.7		748.457	5.0408
C25 H49 N O S4	185077	1	1	1	134932		507.269	5.044
C29 H44 N3 O2 S	4594.97	1	1	1	272967		498.315	5.074
Phe Gly	785146	1	1	60.7197	642611		222.1	5.08286
1216.6381@5.094333	87517.7	1	1	1	105343		1216.64	5.09433
Leu Met	609894	33.1884	1	1	596115		262.135	5.09557
C13 H20 N5 O3	973167	1	1	1	796089		294.156	5.10133
C20 H43 Cl N10 O2 S	1621.19	1	1	1	61557.7		522.302	5.0998
388.2297@5.0941815	1	77348.3	1227.73	38968	101041		388.23	5.09418
C33 H37 N2 S	499071	1	506.908	1	261437		493.266	5.10875
755.4273@5.1126666	158032	1	1	1	226223		755.427	5.11267
Phe Thr	795631	1	1	1	641885		266.127	5.12517
C23 H50 Cl N9 O7 S	49865.2	1	1	1	41334.4		631.323	5.12267
C13 H39 N16 O2 S	5793.79	1	1	1	195007		483.316	5.1482
Leu Asp Lys	103819	1	26.321	1	104192		374.216	5.17714
3'-O-methylbatatasin III	3608.85	1	1	1	138700	C10271	280.107	5.1776
C25 H43 N7 O7	1.16847e+06	1	1	1	788455		553.322	5.175
C40 H48 N11 O	34394.1	1	1	1	966.272		698.421	5.2072
C20 H38 N12 O3	248110	1	1	1	127418		494.313	5.217
Spinoside A	30.0691	1	1	1	53767.4	C08809	716.376	5.2185
LPA(P-16:0e/0:0)	38.2258	1	1	1	37145.8	C15646	416.235	5.239
C28 H52 N4 O2 S2	2312.2	1	1	1	25213.3		540.35	5.2484
C11 H13 N O6 S	48028.5	1	33.7194	160789	44770.4		287.046	5.2576
N-Acetyl-DL-methionine	37077	1	28.5651	40939.8	38135		191.061	5.2681
24-methylene-cholesterol sulfate	2157.92	1	1	1	82208.4		500.294	5.2734
798.4442@5.2832503	36.5589	1	1	1	24886.8		798.444	5.28325
758.3968@5.2734003	1589.31	1	1	1	62227.4		758.397	5.2734
C42 H46 N9 O2	41186.1	1	1	1	31.6282		708.38	5.2835
1757.2524@5.294	36776.6	1	1	1	44382.8		1757.25	5.294
1317.691@5.295	46233	1	1	1	1493.48		1317.69	5.295
1317.4305@5.2996664	865.476	1	29.26	1	27620.6		1317.43	5.29967
C18 H36 N4 O4	180357	1	1	1	159763		372.271	5.31967
C21 H37 Cl N2 S	120931	31.7159	35.5863	1	113335		384.236	5.33175
1281.6721@5.3263335	1	1	1	1	33173.8		1281.67	5.32633
C21 H40 N14	173670	1	1	1	100410		488.356	5.326
397.7228@5.3468337	67985.6	1	1	1	39781.1		397.723	5.34683
C42 H58 N7 O4	43000.8	1	1	1	988.866		724.457	5.345
C30 H65 N7 O3 S5	1224.86	1	1	1	46948.9		731.376	5.3178
C19 H27 N9	94993.8	1	1	1	53469.7		381.234	5.3495
C22 H34 N5 O2	143750	21.6252	1	1	186607		400.275	5.34643
C35 H61 N S4	1073.9	1	1	1	21455		623.365	5.362
901.4576@5.3562856	41220.2	33.3024	1	1	50756.8		901.458	5.35629
C31 H35 N4 O2	56862	1	1	1	66225.9		495.277	5.36867
C51 H54 Cl N2	42724.8	1	1	1	908.781		729.396	5.3672
1112.5906@5.364286	106328	1	30.3054	1	91531.8		1112.59	5.36429
C35 H62 N5 S4	192280	1	1	1	125917		680.384	5.3755
1639.8077@5.371571	1092.41	1	1	1531.99	29716.2		1639.81	5.37157
996.5537@5.3549995	34.3762	1	1	1	38168.1		996.554	5.355
Phe Tyr Esi+125.0V5.3967505	273704	25.1732	26.8159	1	233968		328.142	5.39675
886.4406@5.416	30.0934	1	30.5891	1	57380.9		886.441	5.416
1152.7057@5.4095716	23670.8	1	28.7255	1	27560.1		1152.71	5.40957
C22 H30 N8	82424.1	1	1	1	1764.95		406.254	5.4254
1643.873@5.4295006	50699.2	1	1	1	37183.8		1643.87	5.4295
p-Salicylic acid Esi+125.0V5.455	2647.3	1	1	1	137158	C00156	138.032	5.455
Leu Leu Pro	412888	1	1	1	235917		341.231	5.461
Cys Pro Thr	107195	1	1	1	71619.9		319.121	5.48117
Cucurbitacin F	60845.6	1	1	1	71676.2	C08798	540.304	5.484
1508.8221@5.4821663	119780	1	1	1	191466		1508.82	5.48217
Leu Gln Ile Esi+125.0V5.5042863	68848.6	1	1	23.1794	61511.7		372.236	5.50429
552.5997@5.505833	33.8941	1	1	82171	1076.74		552.6	5.50583
1014.5582@5.524	31.2126	1	1	1	48722.8		1014.56	5.524
841.4541@5.5298333	196837	1	1	1	145955		841.454	5.52983
823.4307@5.499125	2255.51	1	1	171882	72996.1		823.431	5.49913
785.4002@5.54475	41.3236	1	1	1	48818.8		785.4	5.54475
1274.6942@5.5174	33.1147	1	1	62933.4	29.8847		1274.69	5.5174
C41 H41 S	40.612	1	1	1	27362.5		565.293	5.5785
1110.5876@5.5246663	1	28353.2	34.2769	1	729.909		1110.59	5.52467
Pederin	97158.2	1	1	1	61457.9	C15760	503.309	5.59683
C31 H46 N4 O S	88017.7	1	1	1	42937.4		522.34	5.59983
839.4364@5.6001997	1087.41	1	1	1	60990.9		839.436	5.6002
MID42215:(6R)-25-hydroxyvitamin D3 6,19-sulfur dioxide adduct / (6R)-25-hydroxycholecalciferol 6,19-	55.7204	1	1	1	181358		486.28	5.60075
856.5203@5.5885	39484.5	1	1	1	42.305		856.52	5.5885
1365.7103@5.6037498	1	1	23.2358	1	47131.9		1365.71	5.60375
834.4656@5.6105003	70445.6	1	1	1	44075.7		834.466	5.6105
527.7815@5.6176	908.154	1	1	1	37993.6		527.782	5.6176
Ile Ser Phe	1138.22	1	1	1	34350.9		365.196	5.6094
C25 H29	54122.5	1	1	1	48168.4		329.228	5.615
C19 H51 Cl2 N19 O6	1403.07	1	1	1	41716.8		711.362	5.6044
AM-580	857.221	1	1	1	33535.2	C15619	351.186	5.597
Val Phe Gly	55105.8	32.3739	662.992	1	46810		321.169	5.63689
3''-HydroxyPravastatin	95288.1	1	1	1	85296.4		440.242	5.63217
C22 H51 Cl2 N6 O	33.5542	1	1	1	37715.3		485.355	5.63525
Phe Met	305325	23.8662	1	1	260458		296.119	5.65243
878.2686@5.6626663	1	1	1	1	23802.2		878.269	5.66267
Glycocholic acid 3-glucuronide	34.6176	1	1	1	46888.1		643.353	5.693
Glu Ile Lys	65550.1	1	1	1	52685.3		388.23	5.6755
968.5127@5.69	1	1	1	1	19792.9		968.513	5.69
1480.2711@5.7025	28505.2	1	1	1	28240		1480.27	5.7025
6-bromo-5E,9Z-hexacosadienoic acid	49.3273	21.5895	1	1	80629.3		470.277	5.7286
Geissospermine	35614.6	1	1	1	28.2928	C09200	654.362	5.673
1480.7872@5.71	1143.34	1	1	1	35480.8		1480.79	5.71
1140.6439@5.6216664	1	1	1	1	25334.4		1140.64	5.62167
Leu Leu Thr	56066.6	1	26.8168	1	46684.3		345.225	5.72714
Gln Arg Gly	4722.31	1	1	1	233208		359.193	5.7356
Asn Ile Phe Esi+125.0V5.7536	196595	1	1	1	2084.71		392.206	5.7536
N-3-oxo-hexadec-11(Z)-enoyl-L-Homoserine lactone	111868	1	1	1	147091		373.224	5.74483
C15 H40 Cl N15 S	34.9368	1	1	1	42619.5		497.301	5.7605
C30 H35 N2 O2	205523	1	1	1	136717		455.274	5.7655
Tilorone	162880	1	22.7554	1	118078		432.238	5.77843
C21 H45 Cl N O3 S	207927	1	1	1	156432		426.283	5.782
Ile Ser Phe Esi+125.0V5.801334	63946.2	1	1	1	52389.9		365.195	5.80133
Phe Val Val	43184.8	16191.6	1	1	33152.1		363.215	5.81578
Val Pro Val	161020	1	1	1	132191		335.182	5.81733
C26 H41 N8 O2 S	40380	1	1	1	39788.7		529.311	5.81433
Thr Phe Leu	50235.8	1	1	25.5382	39535.2		379.21	5.84086
C31 H39 N2 O2	387685	1	1	1	352711		471.304	5.84517
Val Ile Leu	137160	1	1032.24	1	120024		343.246	5.85712
C22 H38 N16 O2	123716	1	1	1	101529		558.337	5.886
C31 H36 N O	39190.6	1	1	1	34429		438.281	5.89067
Decoside	41595.9	1	1	1	1016.8	C08860	546.281	5.8954
C24 H38 N4 S	120838	1	1	1	97734.9		414.282	5.91167
Nabumetone alcohol	22177.7	1	1	1	738.444		252.112	5.909
1195.1569@5.918	578.596	1	1	1	18005.6		1195.16	5.918
20a-Hydroxydydrogesterone glucuronide	1	1	1	1	47132.8		490.256	5.922
1636.0573@5.9566665	2180.1	1	30.8729	1	68164.9		1636.06	5.95667
1636.2725@5.9592	98814	1	1	1	1808.08		1636.27	5.9592
1689.6857@5.9782	109750	1	1	1	1933.46		1689.69	5.9782
C17 H42 Cl2 N8 S	1428.34	1	1	1	29283.9		460.267	5.968
951.4004@5.9782853	214028	1	1	2770.39	4449.56		951.4	5.97829
1712.7173@5.9782	586628	1	1	1	7535.53		1712.72	5.9782
C19 H15 N4 O	33085.1	1	1	17290.8	27597.9		315.123	5.97967
778.7757@5.9818	4409.7	1	1	1	373180		778.776	5.9818
Leu Trp Esi+125.0V5.9960003	1.25953e+06	1	1	1	867415		317.174	5.996
Pro Cys Tyr	20392.1	1	1	680.008	23.6774		381.134	6.00483
1524.091@6.0275	1556.37	1	38.5174	1	58686.4		1524.09	6.0275
Val Leu Phe	144640	1	1	1	2076.24		377.23	6.0138
PA(20:2(11Z,14Z)/0:0)	67560.2	1	1	1	85558.4		462.273	6.035
C21 H21 O	1099.15	28.9587	1	41743.3	28163		289.16	6.03556
C18 H43 Cl2 N12	24.7615	1	1	1	21727.7		497.308	5.99275
Ile Leu Leu	109909	1	1073.92	1	81518.3		357.262	6.06488
(alphaS,betaS)-alpha-Ethyl-alpha-(4-methoxyphenyl)-beta-phenyl-2-pyridineethanol	1082.41	1	1	1	27400.4	C15458	355.156	6.0594
C30 H39 N5 O	36.2242	1	1	1	60517.2		485.319	6.05625
C20 H40 N7 O4	133153	1	1	1	88313.4		442.314	6.0555
Phenylpropionylglycine	49390.8	1	1	153754	1267.28		207.089	6.076
Arg Arg Lys Esi+125.0V6.0842004	1257.28	1	1	1	41963.9		458.308	6.0842
N-Acetyl-leu-leu-tyr-amide	72785	23.726	1	1	84877.3	C11297	448.267	6.08814
C22 H42 O4 S2	101597	1	1	1	70660		434.252	6.0935
C19 H32 N11	229357	1	1	1	160863		414.284	6.11217
C16 H35 Cl N14 O	120990	1	1	1	96489.9		474.284	6.155
C22 H36 N11	204509	1	1	1	180797		454.315	6.1625
Trp Trp	204686	1	1	1	150783		390.169	6.2005
C21 H42 N7 O4	138035	1	1	1	80574.9		456.329	6.2385
Amoritin	1	1	1	1	22770.8		506.268	6.29167
C20 H34 N10 O3	59140.7	1	1	1	44597.1		462.282	6.257
3-Hexaprenyl-4,5-Dihydroxybenzoic acid	21331.3	1	1	1	719.663	C05200	584.384	6.2754
N-Acetyl-leu-leu-tyr-amide Esi+125.0V6.2730002	71829.6	1	1	1	64269.9	C11297	448.267	6.273
C35 H47 N5 O	18740.5	1	1	1	24.5631		553.379	6.3345
C24 H38 N7 O4	113780	1	1	1	89568.7		488.298	6.35917
1324.7097@6.386625	30716.9	22.489	20.1849	1	49832.3		1324.71	6.38663
Phe Phe Leu	36115.1	1	1	1	1021.81		425.233	6.387
C20 H42 N10 O3	40056.1	1	1	1	1063.85		470.345	6.3924
1381.1924@6.46675	29713	27.6216	1	33171.4	31.6618		1381.19	6.46675
C24 H18 O2	25214.1	26.5097	1	1	27630.5		338.132	6.46957
1541.4818@6.4835	38051.4	1	32.3812	1	1224.87		1541.48	6.4835
Flavine mononucleotide (FMN)	36851.2	1	24.6988	39584.6	33402.3	C00061	456.103	6.486
Furafylline	58471.7	1	1	30598.3	38976.4		282.074	6.48156
C26 H51 Cl N2 S3	1	1	1	1	30824.5		522.285	6.51967
PS(19:0/0:0)	33037.2	1	1	1	28.2953		561.307	6.63625
1263.441@6.6593337	1	1	1	1	146140		1263.44	6.65933
1684.5865@6.6649995	1	1	1	1	209311		1684.59	6.665
Metofluthrin	25.4967	1	29.2254	21879	16938.8	C13487	382.118	6.70237
C15 H29 N O4	39822.2	27.5093	21.578	40969.3	56720.4		287.21	6.79864
1546.9652@6.8361998	277289	1	79.755	213436	245257		1546.97	6.8362
859.0937@6.838	577182	1	1	1	453812		859.094	6.838
1933.4573@6.838	1	1	1	1	833109		1933.46	6.838
1932.9604@6.84	1	1	1	1	1.01962e+06		1932.96	6.84
1933.2102@6.839333	1	1	1	1	951783		1933.21	6.83933
819.6283@6.8403997	80642.2	1	1	1	1683.49		819.628	6.8404
C10 H25 N4 O	40722	1	1	1	851.454		217.204	6.8532
18-Oxocortisol	32454.9	1	23.2259	29898	23256.4		376.189	6.9357
1285.1548@6.98975	10156.9	1	1	1	26.8621		1285.15	6.98975
1285.6619@6.983667	13822.8	1	1	1	9402.58		1285.66	6.98367
C11 H23 N4	26.0143	1	1	31874	731.41		211.19	7.00717
(4E,6E,d14:2) sphingosine Esi+125.0V7.07125	29542.7	1	1	38839.7	1059.13		241.204	7.07125
C19 H33 N8 O2	27.5441	1	1	42491.3	674.274		405.272	7.10667
867.5175@7.48425	18724.2	1	1	1	23.1962		867.518	7.48425
C18 H31 N3 O3	135463	1	1	198444	2427.26		337.236	7.486
C17 H33 N O4	83828.6	1	1	73262.6	93095.3		315.241	7.49022
356.2776@7.5741253	43309.8	1	1	68247.8	1157.36		356.278	7.57413
C14 H29 N4 O	54703.8	1	1	62410.5	49130.6		269.235	7.62289
C13 H27 N4	55252.4	28.6952	1	84413.8	53734.1		239.225	7.665
C16 H33 N4 O3	36354.9	77089	1058.39	1	62603.2		329.256	7.68564
C27 H57 N8 S2	55421.5	57480.1	1	1	1115.46		557.413	7.832
C15 H33 N O2	47233.6	1102.03	1	1	32940.6		259.25	7.8435
C18 H36 N7 O2	1079.65	1	1	43868.8	28643		382.293	7.8605
C13 H26 N6 O	42440	1	1	1	1495.37		282.217	7.8866
PE(12:0/0:0) Esi+125.0V7.9012504	39796.6	1	26.0585	33.8176	46950.8		397.222	7.90125
C13 H28 O4	1	1	1	1	19782.2		248.198	7.89833
C20 H35 N8	116293	1174.37	30.7355	1	123436		387.298	8.17856
C13 H39 Cl N11	104220	1	1	120819	2269.91		384.309	8.29162
N-palmitoyl histidine Esi+125.0V8.32625	1	1	1	26309	24.3508		415.283	8.32625
C15 H41 Cl N9	28172.3	1	1	27231.5	1340.62		382.319	8.38263
768.5087@8.395167	11279.7	1	1	412.891	25.8178		768.509	8.39517
C30 H50 Cl O3 S2	1	1	1	22594	27.5128		557.288	8.41325
777.4681@8.450375	31257.5	1	1	22840	843.87		777.468	8.45037
PS(18:0/18:4(6Z,9Z,12Z,15Z))	482.611	1	1	10929.8	21.3472		805.487	8.49017
C22 H42 N4 O3	162691	1	1	244287	150479		410.325	8.51133
C22 H42 N7 O2	38962	1	1	63089	1300.01		436.338	8.78438
904.5538@9.001857	1549.67	1	1	39775.3	1712.36		904.554	9.00186
C22 H44 N4 O3	35793	1	1	73822.7	37436.5		412.341	9.12456
900.5233@9.236776	49721.2	1	28.9524	1455.46	60418.8		900.523	9.23678
13Z-hexadecenoic acid	135965	1	1	1	4284.88		254.224	9.3766
N-oleoyl histidine	118792	1	1	171725	124699		419.315	9.38289
801.6204@9.633499	25.8072	1	1	1	52020.2		801.62	9.6335
890.5391@9.692875	20672.4	1	1	450.416	30657.5		890.539	9.69288
PE(17:1(9Z)/0:0)	1	1	1	1	289714		465.285	9.741
N-stearoyl taurine	1	1	1	23266.9	24.6149		391.274	9.8135
LysoPE(0:0/18:2(9Z,12Z))	1	1	1	1	2.55644e+06		477.285	9.833
MID42047:(22E)-(24S)-1α,24-dihydroxy-26,27-cyclo-22,23-didehydro-20-epivitamin D3 / (22E)-(24S)-1α,2	23532.9	1	1	36808	876.84		434.278	9.85438
C23 H43 N4 O3	1672.58	1	30.0096	1	73824.1		423.334	9.99983
Latanoprost ethyl amide Esi+125.0V10.008625	29019.5	1	1	41326.8	983.515		417.287	10.0086
MID42322:(17Z)-1α,25-dihydroxy-26,27-dimethyl-17,20,22,22,23,23-hexadehydrovitamin D3 / (17Z)-1α,25-	54887	1	1	64898.3	43142.4		460.294	10.029
9E-tetradecenoic acid	119138	1	1	75922.9	109383		226.193	10.3151
Butoctamide hydrogen succinate	1	51335.7	1	1	40669.9	C12946	315.204	10.325
PE(21:0/20:5(5Z,8Z,11Z,14Z,17Z)) Esi+125.0V10.378889	53098.4	1	1	54468.1	65506.7		807.576	10.3789
PE(17:1(9Z)/18:0) Esi+125.0V10.380429	881.549	1	1	979.058	33823.7		753.528	10.3804
Stigmatellin Y	109.546	1	1	1	1.19224e+06	C12150	484.282	10.4975
Avocadene acetate	37609.8	1	1	1	1200.33		328.263	10.5358
C31 H40 O2	840.918	1	1	41744.4	25.0005		444.302	10.558
C41 H77 N11 O	1	1	1	1	21712.7		739.632	10.6133
C25 H53 N11 O3	1	1	1	1	34578.6		555.434	10.864
765.6469@10.9140005	1	1	1	1	44008.2		765.647	10.914
C41 H77 N11 O Esi+125.0V10.9053335	1	1	1	1	35416		739.632	10.9053
C33 H46 N3 O2	85082.6	1	1	1	79353.6		516.363	10.9065
LysoPE(0:0/18:2(9Z,12Z)) Esi+125.0V11.044833	42651.7	1	1	25.9238	1297.93		499.268	11.0448
PE(17:1(9Z)/18:0) Esi+125.0V11.028	25.9778	1	1	1	39574.8		753.528	11.028
PA(20:0/0:0)	42815.5	1	1	936.892	1072.57		466.306	11.023
N-Palmitoyl Glycine	27957.9	1	1	1	1099.35		313.262	11.0768
3α,6α,7α,12α-Tetrahydroxy-5β-cholan-24-oic Acid	763.866	1	1	25848.3	955.876		424.28	11.1117
908.7323@12.968666	1	1670.78	31.1261	1	227986		908.732	12.9687
LysoPE(0:0/18:2(9Z,12Z)) Esi+125.0V13.139	1	1	1	1	300877		477.285	13.139
877.8064@13.21	1	1	1	1	60602.4		877.806	13.21
C3 H7 O3 S4	1	7434.28	17.9017	1	1		218.929	1.018
11-amino-undecanoic acid Esi+125.0V1.2813333	1	265533	1	1	1	C19325	201.173	1.28133
C13 H9 N O6	1	1728.8	1831.66	81216.8	1		275.042	2.27857
C10 H20 N4 O3	1	211060	1	1	58.6747		244.153	2.4365
C9 H9 N5 O4	1	120084	1	1	1		251.065	2.88167
926.419@4.622	1	26524.5	757.232	1	1		926.419	4.622
C7 H14 N2 O	88387	32.2833	1	1	40.8567		142.11	4.6906
763.6676@4.686	1	22397.1	23.224	1	1		763.668	4.686
C27 H34 N3	1	44698.2	1	1	1		400.275	4.72933
C17 H32 N O2 S	1	14020	1	1	1		314.216	4.72567
Mebeverine metabolite (Veratric acid glucuronide) Esi+125.0V4.7393336	1	34663.5	1	1	1		358.089	4.73933
585.3713@4.822	1	53698.7	33.9827	1	1		585.371	4.822
C26 H O19 S	1	33255.8	905.389	1	1		648.881	4.8256
1622.2051@4.8295717	1	63791.6	1351.99	837.67	1		1622.21	4.82957
1200.1636@4.8477497	1	14927	25.2157	1	1		1200.16	4.84775
1390.5968@4.9078336	1	812.537	30.562	29036.2	1		1390.6	4.90783
PS(18:0/20:1(11Z))	1	17123.7	24.1347	1	1		839.564	4.91825
C22 H39 Cl N7 O4	1	16189.5	1	1	1		500.277	4.9
3,4-Dihydroxystyrene	1	95512	39.3882	1	1	C06224	136.052	4.99225
1413.7537@4.9886665	1	20293.4	1	1	1		1413.75	4.98867
C23 H54 N7 S5	1	46108.6	1	34.806	1		588.304	4.9945
C15 H27 N6 O3	1	22489.7	859.759	29.5511	1		339.216	5.00583
527.594@5.00775	1	17377.3	1	27.7741	1		527.594	5.00775
Cytotrienin A	1	35789.8	786.517	1	1		670.321	5.0208
C40 H55 Cl N4 S2	1	27874.1	1	27.381	1		690.352	5.046
1246.6062@5.0598755	1	31610.2	1132.88	28760.1	1		1246.61	5.05988
1106.559@5.07375	1	39995	36.595	1	1		1106.56	5.07375
824.4739@5.0865	1	16181.4	22.8036	1	1		824.474	5.0865
1521.7802@5.2726	1	2088.99	1	62057.7	1		1521.78	5.2726
1048.5775@5.271	1	31189.3	29.8129	23.7047	1		1048.58	5.271
C36 H12 N5 O3 S3	1	76874.4	34.1327	1652.81	1		658.012	5.28167
PS(18:2(9Z,12Z)/0:0)	1	28071.4	1	1	1		521.274	5.31933
C42 H20 N3 O2	1	525.32	1	8091.42	1		598.152	5.3474
Met-Val-OH	26.591	58595	1	147540	1424.67		356.104	5.422
1678.8599@5.442	1	21814.1	1	33.7943	1		1678.86	5.442
757.0733@5.3917503	29.3633	59820.9	1	1	1		757.073	5.39175
C47 H40	1	56691.2	1312.79	42078.7	1		604.309	5.4215
1426.7681@5.4375	23.6804	64938.3	1	1	1		1426.77	5.4375
1230.5331@5.4673333	1	19894.1	1	1	1		1230.53	5.46733
1730.4072@5.4685	1	54807.4	1504.9	34.9067	1		1730.41	5.4685
908.4988@5.477857	1	617.68	784.705	19017.6	1		908.499	5.47786
1325.2196@5.4982004	1	1031.17	1	33311.6	1		1325.22	5.4982
1716.9075@5.5165	1	67755.4	42.3982	1410.69	1		1716.91	5.5165
1228.669@5.5200005	1	47307.7	917.838	1184.99	1		1228.67	5.52
1742.4242@5.5411663	1	619.276	26.3781	35891.7	1		1742.42	5.54117
801.3728@5.587	1	27791.3	32.6395	1	1		801.373	5.587
1290.5908@5.6050005	1	39484.9	31.6448	1	1		1290.59	5.605
604.0115@5.6138	1	43752.1	1256.01	1	1		604.011	5.6138
1746.8715@5.633625	1	70381.4	1959.31	56966.8	1		1746.87	5.63363
1429.6483@5.637666	1	18094.8	1	1	1		1429.65	5.63767
828.4143@5.6499996	34.7625	33121.3	1	1	1		828.414	5.65
803.7355@5.712667	1	67689.8	1	1	1		803.736	5.71267
1444.7368@5.70325	1	36939.5	37.0858	1	1		1444.74	5.70325
944.5548@5.7100005	49953.4	1264.8	39.7172	1	1		944.555	5.71
1675.786@5.7391996	1	118889	2648.52	1	1		1675.79	5.7392
971.5647@5.7879996	1	10695.6	1	1	1		971.565	5.788
1334.7386@5.9149995	1	65507.7	1320.65	22.622	1		1334.74	5.915
1528.2465@5.9368	1	45678.2	1136.16	1	1		1528.25	5.9368
1343.1195@5.9914002	1	20631.3	1043.93	1	1		1343.12	5.9914
C22 H25 N	1	22871.5	1	1	1		303.201	6.047
1138.6309@6.057143	1	14722.8	24.8135	14015.9	1		1138.63	6.05714
1435.2928@6.0978003	1	85009.7	49.0484	27.2505	1		1435.29	6.0978
1294.0262@6.109667	1	14904.3	1	1	1		1294.03	6.10967
C12 H25 N4 O3	1	33417.8	1	1	1		273.194	6.286
C11 H16 N	1	1015.3	31.461	39945.5	1		162.125	6.36
1548.2883@6.3765717	1485.02	55287.3	1	1489.14	1		1548.29	6.37657
834.4182@6.5066667	1	41333.9	1	1	1		834.418	6.50667
(-)-menthyl beta-D-glucoside	1	20.2989	22.5842	19513.9	1	C03962	318.204	6.5458
959.3235@6.877143	1	61529.7	1504.18	1859.83	1		959.323	6.87714
C22 H49 N5 O8 S	1301.95	40007.8	1	1	1		543.329	8.938
C38 H47 N4 O3	1	15648.9	1	1	1		607.364	10.4977
913.7416@10.715501	1	60172.5	37.7437	1	1		913.742	10.7155
C29 H52 N2 O S	1	39349.2	1	1	1		476.382	10.8617
C21 H48 N3 S2	1	169055	29.8301	1	1		406.33	10.8607
Val His	641552	1	1	41.8702	5926.84		254.137	1.20467
C5 H7 N O3	212546	1	1	1	1		129.044	1.455
C12 H14 O	402433	1	1	1	1		174.106	1.60867
Dopamine	77149.9	1	1	83836.3	42.5347	C03758	153.078	1.70457
Gly Trp Gly Esi+125.0V1.7540001	51038.2	1	1	1	1		318.133	1.754
5-Ethyl-5-(1-methyl-3-carboxypropyl)barbituric acid	2119.36	1	1	151409	1684.89		256.106	3.512
C25 H26 N8 O10	50823.8	1	1	1	36.8661		598.176	4.385
Ala Ala Val	2.17526e+06	1	42.4328	1	15390.7		259.153	4.3875
16,16-dimethyl Prostaglandin E2 p-(p-acetamidobenzamido) phenyl ester	34332.2	1	1	1	45.3026		632.348	4.4905
C7 H14 N2 O Esi+125.0V4.4925003	104502	1	1	1	41.4627		142.11	4.4925
Arg Trp	114062	1	639.037	1	1922.91		360.19	4.55214
7-Methyl-2-hydroxy-6-oxoocta-2,4-dienoate	95094.8	1	1	1	1	C04535	184.073	4.662
C21 H26 N7	45392	1	1	1	973.794		376.221	4.6874
C27 H18 N19 O2	20231.5	1	1	1	26.2723		640.189	4.797
C37 H36 N O	69197.1	1	1	25.8781	32.9853		510.283	5.2546
738.4223@5.2809997	30059.8	1	1	1	1		738.422	5.281
962.5077@5.3164997	18360.6	1	1	1	29.7351		962.508	5.3165
1070.5939@5.2842503	35397.2	1	1	1	36.9588		1070.59	5.28425
874.445@5.2792	23768.6	1	1	1	1177.16		874.445	5.2792
C49 H56 N2 S2	70529.2	1	1	25.4283	1601.6		736.386	5.30017
854.484@5.3217998	111450	1	1	1	968.582		854.484	5.3218
C27 H32 N O2	107079	1	1	1	49.5143		402.245	5.49825
C44 H84	20988.3	1	1	20.4745	26.0757		612.656	5.5904
716.4009@5.63125	54290.1	42.3024	1	1	1		716.401	5.63125
C42 H89 N2 O S	20714.5	1	24.4471	1	1		669.675	5.65325
843.4573@5.692375	56122.9	1	1	160253	1391.72		843.457	5.69238
PS(22:1(11Z)/0:0)	37649.2	1	1	1	706.487		579.353	5.7012
Furafylline Esi+125.0V5.944	1033.76	1	1	30365.7	996.891		282.073	5.944
1408.2365@5.9746666	76733.4	1	1	1	1		1408.24	5.97467
1712.3112@5.97875	516293	1	1	1	73.9158		1712.31	5.97875
1695.9363@5.9825006	75953	1	37.4379	1	1581.18		1695.94	5.9825
C21 H21 N4	91343.3	1	1	1	25.2967		329.176	6.147
539.3638@6.1677504	19933.1	1	1	1	28.8262		539.364	6.16775
C39 H43 N	16522.5	1	1	1	24.6753		525.341	6.17725
C29 H44 Cl N6	29789.9	1	1	1	942.327		511.335	6.1834
948.3306@6.787333	46897.6	1	1	1	1		948.331	6.78733
C20 H27 N9 O	24.4532	1	1	26514.7	1		409.233	7.0265
1392.7354@7.01725	21015.6	1	1	1	24.4977		1392.74	7.01725
C11 H30 Cl2 N12	20147.3	1	1	1	1		400.21	7.10667
C11 H19 N7 O	27314	1	1	26.6578	1		265.165	7.20075
C25 H39 N10	12137.5	1	1	21.8146	1		479.338	7.2105
C31 H63 N4 O S2	20.1522	1	1	27199.8	1		571.443	7.22475
1-Pyrrolidinepropanol, a-(4-hydroxycyclohexyl)-a-phenyl-, trans-	22518.2	1	1	1	1		325.202	7.40667
C16 Sphinganine Esi+125.0V7.7858	107480	1	1849.63	1	1	C13915	273.266	7.7858
Megalomicin B	31555.2	1	1	1	1	C11986	918.569	8.082
C16 H29 N5 O3	58709.1	1	1	1	43.9516		339.228	8.5285
Trichodermin	62046.1	1	1	1	1	C09741	292.167	10.299
C25 H36 N9	24869.5	1	1	34986.9	617.285		462.309	10.6296
C26 H42 N13 O2	1016.1	1	1	34252	1		568.357	10.7288
4,4'-Diapo-zeta-carotene	43338.1	1	1	1	1	C19841	426.326	10.7423
C21 H36 N10	110430	1	1	1	1		428.311	10.8957
887.728@12.9800005	71770.2	1	1	1	1		887.728	12.98
896.7276@13.152333	78366.1	1	1	1	1		896.728	13.1523
1087.5859@5.2725	1	1	34.2237	43816.8	1		1087.59	5.2725
Leu Ile	1	1	4965.72	815924	1		244.178	5.324
1513.8151@5.4692497	1	1	39.5508	61830.9	1		1513.82	5.46925
1178.6414@5.4110003	1	1	36.8108	44501.4	1		1178.64	5.411
Polycarpine	1	1	751.596	16555.5	1	C09610	385.152	5.6574
Gln Val Leu	1	37.9951	2052.47	65658.1	1		358.221	5.68233
Methyl N-butyrylglycine	1	1	36.9778	126176	1		159.089	5.7635
1162.6139@5.7686	1	1	608.572	67228.8	1		1162.61	5.7686
Cys Lys Arg	1	1	1481.58	62032.8	1		427.197	5.8002
1236.0094@5.849	1	1	27.7499	24206.9	1		1236.01	5.849
1730.9299@6.482	1	1	1829.84	94255.2	1		1730.93	6.482
Penicillamine cysteine disulfide	1	1	1	95349.7	31.7013		268.055	4.9195
1590.8752@5.60425	1	1	1	106344	35.1034		1590.88	5.60425
750.3851@5.750666	1	1	34.6779	37419.2	1167.79		750.385	5.75067
954.5702@8.998666	1300.82	1	1	48692.8	31.403		954.57	8.99867
C16 H17 N5 O3	1	30.4675	1	129068	1		327.132	4.5655
C26 H19 N	1	21.4932	1	271100	1		345.152	4.72925
1136.995@4.80725	1	22.5416	1	9868.4	1		1136.99	4.80725
C32 H53 Cl O6 S	1	849.993	1	41715.3	1		600.32	5.5914
C39 H55 N2 O S3	1	885.919	32.9905	36948.1	1		663.348	6.15667
Methyl N-butyrylglycine Esi+125.0V5.2124996	37.062	1	1	133126	1		159.089	5.2125
2,4-Dihydroxytacrine	24.145	1	1	21940.8	1		252.086	5.7625
1854.0074@5.8500004	53.5916	1	1	61440.1	1		1854.01	5.85
C12 H14 N2 O3 S	28.905	1	1	102732	1		266.072	5.8915
851.0874@6.8375998	1772.9	1	1	69248.8	1		851.087	6.8376
Myxalamid B	25.1015	1	1	27814.9	1	C12159	401.293	10.8938
C23 H44 N9	1	1	1	15116.8	1		446.37	1.03933
S-(2-Hydroxyethyl)-N-acetyl-L-cysteine	1	1	1	77365.4	1	C14876	207.056	1.69267
1-Peroxyferolide	1	1	1	48269.7	1	C09526	360.118	1.85433
C18 H20 N16 O4	1	1	1	35207.6	1		524.185	3.568
C20 H16 N17 O S2	1	1	1	70338.1	1		574.117	3.76767
Xanthine	1	1	1	64480.1	1	C00385	152.033	4.585
Icaritin 3-rhamnoside	1	1	1	34165.4	1		266.097	4.661
5,6-Dihydrouridine	1	1	1	76629.3	1		268.068	4.73967
C25 H22 O S	1	1	1	32152.2	1		370.138	4.75333
1248.0483@4.8383336	1	1	1	22509.5	1		1248.05	4.83833
Desethyl-N-acetylprocainamide	1	1	1	17398.7	1		271.129	4.915
Ser Phe Lys	1	1	1	27033	1		380.207	4.93567
Diethyl Oxalpropionate	1	1	1	84433.2	1	C04067	224.067	4.95367
C25 H39 N7 O S4	1	1	1	27332.5	1		581.209	4.96733
970.5665@4.978333	1	1	1	32751.3	1		970.567	4.97833
766.368@4.977667	1	1	1	17438.8	1		766.368	4.97767
Cardiogenol C	1	1	1	115517	1		260.127	5.04167
988.0059@5.0499997	1	1	1	6269.41	1		988.006	5.05
C28 H18 N2 O3	1	1	1	107053	1		430.132	5.05133
16-Hydroxy-4-carboxyretinoic acid	1	1	1	37167.7	1		366.143	5.065
N-Desmethylzolmitriptan	1	1	1	68936.2	1	C18056	295.128	5.06467
1568.8413@5.2396665	1	1	1	58473.6	1		1568.84	5.23967
C37 H68 N3 O4 S4	1	1	1	29700.9	1		746.413	5.262
Anopterine	1	29.6519	1	28518.6	1	C08658	541.304	5.2735
C24 H48 N17 O S2	1	1	1	176891	1		654.369	5.27933
pravastatin dihydrodiol	1	1	1	30343.3	1		458.251	5.30967
Ala Ala Phe	1	1	1	19015.8	1		307.153	5.39067
C22 H5 N O15	1	1	1	34138.6	1		522.965	5.40067
784.4437@5.405333	1	1	1	48000.8	1		784.444	5.40533
1568.8895@5.4063334	1	1	1	48089.6	1		1568.89	5.40633
C20 H24 N12	1	1	1	21946.8	1		432.22	5.43933
749.3945@5.4793334	1	1	1	151356	1		749.394	5.47933
C22 H29 N3 S	1	1	1	29270.4	1		367.209	5.47267
1689.4388@5.4946666	1	1	1	35249.6	1		1689.44	5.49467
1262.6573@5.5189996	1	1	1	18620.3	1		1262.66	5.519
C32 H43 N2 O2 S	1	1	1	108382	1		519.305	5.65433
C34 H52 N6 O4 S	1	1	1	306754	1		640.378	5.686
C9 H17 Cl O4	1	1	1	19209	1		224.082	5.68933
1207.6481@5.740667	1	1	1	21389.1	1		1207.65	5.74067
1233.6494@5.7893333	1	1	1	128705	1		1233.65	5.78933
1641.8278@5.76325	33.1256	1	1	34160.4	1		1641.83	5.76325
1789.9095@5.80375	1	1	1	33842.6	27.8646		1789.91	5.80375
C24 H44 N13 O S2	1	1	1	42418.1	1		594.325	5.85267
Oxaburimamide	1	1	1	79961.2	1	C11802	236.068	5.855
1524.7811@5.919	1	1	1	42017.2	31.7358		1524.78	5.919
Isopentenyl adenosine	1	1	1	91202.4	1	C16427	335.159	5.998
1417.7678@5.999	1	1	1	116360	1		1417.77	5.999
1214.6857@6.0570006	1	1	1	21986	1		1214.69	6.057
1172.6392@6.0569997	1	1	1	10289.1	1		1172.64	6.057
663.6804@6.1534996	1	27.9442	1	25817.7	1		663.68	6.1535
Myxochromide S1	1	1	1	33667.7	1	C15714	744.386	6.156
1400.7797@6.169	1	1	1	16379.6	1		1400.78	6.169
806.4047@6.338	1	1	1	55211.1	1		806.405	6.338
C8 H14	1	1	1	36177.2	1		110.109	6.49633
Haplanthin	1	1	1	17475.9	1		470.118	6.55467
gibberellin A2 O-beta-D-glucoside	1	1	1	20551.7	1		534.207	6.72867
C27 H36 N9	25.6653	1	1	49500.4	23.7786		486.308	10.23
N-oleoyl asparagine	1	1	1	34022.4	1		418.282	10.3937

## Sheet: Pos_Filtered (777)
Compound	[Cold]	[EF]	[EF+Cold]	[EF+RT]	[Mock]	KEGG ID	Mass	Retention Time
C8 H3 N2 O3 S2	111652	60030.1	86277.5	51823.6	117220		238.959	0.926267
Carbachol	1	350190	448552	3952.63	1		146.105	0.9725
L-Histidine	1	1	122172	166077	58.3922	C00135	155.069	0.988857
C6 O9 S	1	12937.9	18.577	1	1		247.925	0.9995
C9 H4 N3 O4	187865	153353	296858	396858	175478		218.019	1.04993
2,6-Dihydroxypyridine	1	26.2331	700.235	20147.6	1	C03056	111.032	1.05517
Lys Val	217328	28.399	709.64	1	196508		245.173	1.16389
Mebeverine metabolite (Veratric acid glucuronide)	263374	923116	721259	302596	284266		380.072	1.07127
Nigerose (Sakebiose)	59699.9	145097	119306	56518.5	58865.3	C01518	364.098	1.07247
L-Histidine Esi+125.0V1.0689334	560398	421819	240734	274085	555925	C00135	155.069	1.06893
Clonidine Metabolite V	1	60041.8	51743.4	37.4954	1		203.002	1.07971
Glucosamine-1P	1	37793.8	79559.6	126390	1		259.046	1.08889
2-Deoxysepiapterin	1	1	602.245	25368.9	1		243.072	1.104
Rugulosin	27.273	51528.1	120588	40608.8	27.7183	C16764	542.124	1.102
C22 H31 N2 O11 S2	1	37084.3	31013.2	818.607	1		563.137	1.10488
Uplandicine	47552.7	65703.3	69955.9	97462.6	43836.2	C10412	357.177	1.1134
C19 H27 N6 O13	1	54430.9	40393	28.0844	1		547.164	1.10414
2-Amino-3-methyl-1-butanol	5.49869e+06	1308355	2.20261e+06	5.26956e+06	5.73779e+06		103.1	1.11653
Asp-Tyr-OH	1	64203.3	54947	51508.7	1		404.087	1.12278
C21 H43 N O24 S	1	23125.3	57168.4	827.825	1		725.189	1.12412
C12 H28 N2 O4	1	1	26.8515	51142.9	1		264.205	1.12825
C7 H15 N O3	1.30031e+06	2.94773e+06	2809635	1.71968e+06	1.33388e+06		161.105	1.12947
C12 H17 O6	1627220	281037	609656	1.08687e+06	1.52194e+06		257.103	1.164
Trp Pro Gly	1	39.1748	52762.7	60673.8	1		380.146	1.16786
C22 H16 N2	1	1	39530.5	1373.74	1		308.131	1.1818
C25 H40 N2 O17 S2	1	51137.5	58827	39521.5	1		704.175	1.18278
C8 H11 N3 O3	204483	343529	349400	517136	183043		197.081	1.19433
Bis-D-fructose 2',1:2,1'-dianhydride	1	36.9268	70416.1	1	1	C04333	324.104	1.199
2-Hydroxyfelbamate	171889	117381	710560	247866	179923	C16582	254.09	1.22987
Ala Pro	410610	1	93120.6	94929.6	426264		186.1	1.25508
L-Glutamic acid n-butyl ester	1	2.38253e+06	2.06608e+06	3.26804e+06	19767.5		203.116	1.278
Ser Ile	3753.22	1	38.973	1	311983		218.126	1.27
Prometon	1	121789	91146	51860.5	1	C14186	247.142	1.28278
Leu Arg	913559	35.8968	41.1816	1	958020		287.195	1.29412
C33 H23 N2 O4	1	28642.9	61085	69091.4	1		511.165	1.29167
Cys Asp Ala	44.9596	449230	221378	75067.7	164897		307.083	1.29569
Cys Tyr Ile	1	1	52897.4	60225.4	1		397.167	1.29567
butabarbital	284457	129581	228697	407602	291686	C07827	212.116	1.30633
C20 H24 N6 O9	79142.4	436621	466632	457300	122074		492.16	1.31347
Pirbuterol	297643	745640	843200	689793	347776	C07807	240.147	1.31567
2-Formaminobenzoylacetate	1	2.06427e+06	1.3958e+06	535329	2392.48	C05835	207.053	1.30882
Phe Phe Asp	1	70219.5	79937.3	83174.8	35.8333		449.154	1.3147
Inosine	421742	797450	1.05926e+06	1.15883e+06	385568	C00294	268.081	1.32633
Hypoxanthine	688419	672107	890601	1.18251e+06	554729	C00262	136.038	1.32693
Adenosine-3'-monophosphate	117679	464800	158470	41.0643	162012		347.062	1.30731
C8 H9 N2 S	2377.85	1	1807.73	93910.8	1		165.049	1.46829
Isomethiozin	1	40.421	97801.3	90119.9	1	C19107	268.138	1.41429
L-Arginine	437848	519759	686403	7818.47	1	C00062	174.111	1.43636
C7 H15 N O3 Esi+125.0V1.453923	275723	525482	587756	453044	61.046		161.105	1.45392
2-Amino-3-methyl-1-butanol Esi+125.0V1.455091	821685	1	201762	828304	8733.85		103.1	1.45509
1'-Acetoxyeugenol acetate	1	1	2245.48	62352.5	1	C10427	264.1	1.4536
Ala Asp Cys	338755	776020	425373	170591	351308		307.083	1.5764
Pyrroline hydroxycarboxylic acid	451584	147588	224773	465960	352508	C04281	129.043	1.76287
C5 H13 N4 O2 S	34182.7	1	24.5105	1	1		193.076	1.8305
Ser Val	357371	1	1328.11	1	247328		204.111	1.82075
Ser Ile Esi+125.0V1.8295715	7633.43	1	1225.01	1	355406		218.126	1.82957
Prometon Esi+125.0V1.8831111	1	149926	106024	58050.7	1	C14186	247.142	1.88311
C13 H27 N2 O S	992570	92134.6	1937.54	1	881876		259.186	1.96136
4,6-Dihydroxyquinoline	1	139519	100303	1	39.4264	C05639	161.048	2.06371
2-Formaminobenzoylacetate Esi+125.0V2.0581331	5300027	14874303	11621501	8422513	5431722	C05835	207.053	2.05813
CBHA	1	3663.69	169989	1	1		222.064	2.0722
6-Lactoyltetrahydropterin	1	7902.84	651425	322501	1	C04244	239.101	2.184
L-Arginine Esi+125.0V2.2274287	1	177044	218796	46.9054	1	C00062	174.111	2.22743
Diaziquone	34.2343	108898	88523.4	86121.8	1		362.147	2.2362
C4 H13 N3 O2	1	1	126881	1	1		135.101	2.25433
Glutathione, oxidized	1051.31	110019	100641	37756.6	1	C00127	612.152	2.31845
d-Dethiobiotin	1.1961e+06	91242.4	175293	261488	970364	C01909	214.131	2.4092
Ile Ala	3682675	211032	470885	268414	2.53476e+06		202.131	2.6112
Leu Glu	1.37021e+06	65832.6	151382	157254	1.09192e+06		260.135	2.62373
C4 H3 N O4	1	1610.45	47260.7	1	1		129.007	2.704
D-Biopterin	1	1	102461	2651.94	1		237.086	2.8706
Ile Ala Esi+125.0V2.9075832	1830091	131460	177264	1	1.25991e+06		202.131	2.90758
Acetyllysine	2.33662e+06	190118	338942	460542	1.87597e+06	C12989	188.116	2.96027
C19 H23 N18 O2	1	1	52413.3	1	1		535.225	3.02467
Lys Phe	1.59947e+06	87795.9	136614	44903.9	1345498		293.173	3.31047
2-Protocatechoylphloroglucinolcarboxylate	1	2727.18	3272.56	204495	1	C04524	306.036	3.36414
1,4-beta-D-Glucan	1	1875.64	2030.89	84341.8	1	C00760	558.142	3.50714
Inosine Esi+125.0V3.6100664	4.91898e+06	3.96666e+06	9268226	10740869	3.92761e+06	C00294	268.081	3.61007
C20 H32 N2 O12	1	283926	154047	67331.1	33.1608		492.196	3.7402
butalbital	1	467917	173410	1	1		224.116	3.84017
C15 H16 N9 O3	1325.29	1	152482	191339	71355.6		370.137	3.91791
Acetanilide	1	676076	6588.53	5310.04	1		135.068	4.02043
L-Phenylalanine	45129472	20446558	30474138	39732188	42509328	C00079	165.079	4.2566
C16 H22 N4 O10	61796.6	123676	493376	224018	1		430.133	4.36283
Tyr Arg Glu	89698.6	25.8657	29.4657	1	112110		466.217	4.35062
N6-(1,2-dicarboxyethyl)-AMP	40894.6	94234.1	32.6138	1	924.887	C03794	463.073	4.46756
5-O-Feruloylquinic acid	965.744	1	24928.6	27.6094	1	C02572	390.094	4.4705
C34 H43 N2 O2	1	41225.2	40198.1	27.7948	1		511.333	4.48543
C20 H20 N18 O5	1	1	65497.7	1	1		592.186	4.48467
C21 H23 N21	1	36766	60561.4	21.6636	1		569.245	4.50571
Acetyllysine Esi+125.0V4.495333	2.50753e+06	202685	370610	318709	1.99629e+06	C12989	188.116	4.49533
C13 H9 N2 O	42.9612	168163	160721	75473.6	71634.3		209.07	4.52377
C16 H30 Cl2 N O5 S3	1	1	509.244	12679.1	1		482.066	4.5498
terpentecin	1	51574.3	898.043	1	1		386.17	4.5478
Pro Val Ser	1	1	36484.6	1	1		301.165	4.57367
Xanthosine	63759.2	71566.8	95416.3	268177	85749.6	C01762	284.076	4.58773
C9 H14 N5	1	65700.1	1548.25	647.394	1		192.124	4.60657
S-(Hydroxyphenylacetothiohydroximoyl)-L-cysteine	1	102602	146220	1	1	C17238	270.068	4.6155
Met Val	1.35344e+06	47.6516	156428	45.4751	1.46327e+06		248.119	4.61382
Stavudine	1	199567	130740	1	1	C07312	224.08	4.64717
Asn Gly Gly	32.0549	95123.3	126991	127470	1		268.078	4.6497
Hexacosanoyl-CoA	1	82458.8	50334.8	747.487	928.973		1145.5	4.684
N-Acetyl-D-glucosaminate	48.4233	5614.79	318462	1	1	C01133	237.085	4.69017
Ramipril	1	29795.7	28.0212	1	1	C07232	438.212	4.68925
C27 H19 N9 O9	732.674	1	16753.1	1	1016.57		613.131	4.685
8-Oxocoformycin	1	63021.4	1252.75	66863.6	1	C02243	282.097	4.69912
Scopoline	1	1	64072.4	69168.9	1	C10866	177.078	4.7005
Acetyllysine Esi+125.0V4.7054667	2790404	424375	574025	783312	2560531	C12989	188.116	4.70547
Leu Thr	3.4649e+06	317745	464231	306096	3123677		232.142	4.71667
Glutamylphenylalanine	476446	130706	135209	74141.1	428004		294.122	4.73207
C11 H15 N O5 S	1	1	36259.3	76019.1	21.2871		273.067	4.74643
L-Oleandrosyl-oleandolide	31815.1	29.4257	64077.8	1	1	C11992	530.308	4.798
C13 H24 Cl2 N2	1	2354.33	97799	1	1		278.134	4.768
C7 H12 N7	1	401662	254823	399673	1		194.115	4.82044
C20 H38 Cl O6 S	1	39666.1	1300.6	790.452	1		441.205	4.82543
N-Carboxytocainide glucuronide	1	66552.9	61313.7	1	1		412.148	4.8325
His Trp	434010	1	52.9883	91869.5	416448		341.149	4.8259
Spenolimycin	1	724.667	42892.4	1	1	C17970	346.174	4.8514
C12 H17 N8	1	61468.3	37.5983	1	1		273.158	4.8575
C17 H28 N17 O4	1	37.92	19383	1	1		534.251	4.86375
Epithienamycin A	1	40952.4	86387.9	326222	27.8138	C17372	314.093	4.8892
Ser Arg Ala	257453	50.7984	176394	1	91664.7		332.18	4.883
C27 H40 N6 O S4	1	144277	202573	110316	1		592.212	4.90144
C19 H26 N10 O	1	34.9185	51478	1	1		410.227	4.902
Trp Thr	279389	1	32.0364	1	191808		305.138	4.93357
Glu Ile Leu	1	139571	111311	2019.4	36.7938		395.204	4.91033
N(alpha)-t-Butoxycarbonyl-L-leucine	1	681416	331813	3603.98	1	C04301	231.147	4.92988
C27 H23 N10 O2	1	1525.29	73612.1	32.5012	1		519.2	4.953
C22 H36 N13 O3	1	102169	2107.5	1	1		530.306	4.9436
p-Salicylic acid	141962	2618.64	145680	1	156491	C00156	138.032	4.94909
C32 H39 N O4 S2	1	102567	61742.4	58223.2	1		565.228	4.96144
Bakankoside	215867	1.45746e+06	857845	452141	272748	C09914	357.142	4.97947
Nalbuphine-6-sulfate	1	1	25.3176	21128.6	1		459.133	4.973
2(N)-Methyl-norsalsolinol	1	149731	125718	158616	1		179.095	4.98244
Leu Gln Ile	1	90467.7	72667.9	1	39.4868		372.236	4.98814
Pinidine	73812.9	142387	151534	167788	71550.9	C10165	139.136	4.99247
O-Benzyl-L-Serine	464451	1.92406e+06	1.00897e+06	756975	572083		195.089	4.98753
C11 H21 N O6	1	50361.8	54003.3	1	1		263.139	4.9935
C21 H3 N O18	1	1130.94	38020.8	1	1		556.935	5.0076
C15 H29 N S2	1	72705.9	1623.79	41984.6	1		287.174	5.00075
C17 H7 O19 S	1	107064	93947.3	30.7405	1		546.931	5.01014
Met Met	1	112015	101103	117086	1		280.093	5.019
C33 H2 Cl2 N2 S	1	1	15055	1	1		527.928	5.013
Tyr Ala	929671	123997	163793	120936	677960		252.111	5.014
C23 H41 N3 O12	1	2105.22	100876	33308.7	1		551.269	5.02137
Asp Trp Gly	1	68267.9	50652.6	77949.2	1		376.138	5.01945
Nap-TyrMe-OH	1	1	32547.5	53756.5	1		500.158	5.01667
Penicillin F	172113	1	25.8891	1	158924	C17402	312.115	5.02829
C14 H32 Cl N11 O S	1	993.535	20147	1	1		437.224	5.0418
C38 H81 N4 O S	1	22796.7	620.537	1	1		641.611	5.0636
C33 H70 Cl2 N8 O4	1	56127	71050.1	38364.3	1		712.483	5.06111
Saphenamycin	1	48746.9	46388.4	26.3445	1	C12311	424.103	5.06843
C42 H91 N6 O3	1	36069	29333.3	17796.4	1		727.717	5.07355
C46 H53 Cl N4 O2	1	991.087	31.5061	27351.5	1		728.399	5.0705
N-(3S-hydroxydecanoyl)-L-serine	1	40249.7	25981.6	23.9971	1		275.172	5.07857
PG(22:2(13Z,16Z)/18:0)	1	1	40047.3	1	1		830.604	5.08133
C21 H37 N19 O7	1	3138.33	165825	1692.05	1		667.312	5.08586
C38 H54 N12 O S	130879	330283	201781	68347.1	142444		726.426	5.09427
5′-Deoxy-5′-(methylthio)adenosine	50304	255167	193940	330635	41924.3	C00170	297.089	5.09707
C27 H33 N27	1	38614.3	1206.99	25.1706	1		735.342	5.11483
Ala Phe	758496	1796.43	114271	1	653080		236.116	5.12173
Val Arg Phe	1	65671	67712.2	1682.56	1		442.231	5.1285
C30 H34 N9 O11	40755.9	61568.9	105032	92039.6	50003.1		696.237	5.13307
3,7-Dihydroxy-4,5-dimethoxy-8-prenylflavan 7-O-beta-D-glucopyranoside	1	43.3207	65191.2	125188	1		548.227	5.15029
C20 H32 N7 O4	236881	38.2577	100847	1	208005		434.252	5.1629
Trp Gly Phe	470839	1.25721e+06	1.18349e+06	1.96822e+06	428009		408.179	5.16647
Leu Val	8062910	510568	1.35076e+06	566168	6.48086e+06		230.163	5.16673
CAY10502	1	110877	61680.9	80278.5	1		545.237	5.16622
Indoleacrylic acid	15724131	25808306	25296390	32861964	15229940	C00331	187.064	5.17093
O-Benzyl-L-Serine Esi+125.0V5.2256665	1	3067.58	339381	232326	45.8099		195.09	5.22567
1400W	1.09686e+06	162748	321741	373229	883990		177.126	5.24013
Tyr Tyr	51.7987	167863	198221	239034	1		344.137	5.2505
Trp Phe Trp	1	74294.1	44467.1	43197.3	1		559.216	5.25922
C13 H29 Cl N O S	1	2335.36	95016.9	1	1		282.166	5.2648
C43 H85 N4	22.5934	69986.6	1398.86	41361.7	1		657.678	5.28489
Pyrimethanil	1	1482.95	55754.7	1	1	C11180	221.093	5.2884
3-Methyleneoxindole	535459	445671	491850	1.44551e+06	573235	C02796	145.053	5.29007
Senecionine	1	1	11598.7	26.6597	1	C06176	335.174	5.318
C18 H23 N3 O10 S	1	1	25842	130404	1		473.11	5.30567
Pro Val Ile	404879	1	701.272	1	308022		327.215	5.27688
Pantetheine	1	1645.43	137230	72807	1	C00831	278.13	5.3305
Dehydrofalcarinone	3970541	244610	366828	273060	3.04093e+06	C08445	262.132	5.34327
C34 H2 N3 O18	1	469.808	31738	25.0914	1		739.931	5.3515
Acanthifolicin	936.533	1169.7	26182.5	1	1	C20006	836.438	5.32172
C14 H27 N2 O2 S	2539.6	27.3043	48994.7	1	83139.4		287.176	5.34945
C49 N2 O7	1	21056.8	651.49	23.4541	1		727.976	5.3895
C41 H86 N4	1	31.5101	32896.8	1	1		634.682	5.37475
C31 H8 N	1	101929	43570.8	699.448	829.697		394.066	5.3705
25-O-Deacetylrifabutin N-oxide	1	29.2881	68014.8	1	1		820.422	5.402
Trp-Phe-OH	1	684.122	18908.1	1	1		495.14	5.3788
C36 H N3 O9	1	863.89	20380.4	22.16	1		618.974	5.38683
Tyr Ile	1.63914e+06	129966	165937	104606	1.23281e+06		294.158	5.38787
Macrocin	24401.5	1	36.8066	1	46214.3	C00744	901.501	5.38243
C34 H53 N2 O10 S	1	98860.6	142405	1374.43	1		681.34	5.39687
C47 H5 O7	24.6143	65124.4	80468.3	25536.3	1		681.005	5.3947
C38 H77	1	24.6643	15314.5	17.2006	1		533.604	5.3706
Gly Trp Gly	296700	1	1162.88	1329.84	218014		318.133	5.3951
Gly Ala Trp	4002.22	1	28.851	1	215355		332.148	5.40317
11-amino-undecanoic acid	1	1	22379.3	30.1972	1	C19325	201.173	5.4055
C39 H83 N4 O2	1	1063.43	45579.9	21.8279	1		639.65	5.41633
C19 H7 N7	1	865.021	15540.1	728.021	1		333.075	5.417
C26 H54 N2 O17	42.51	79343.6	70810.8	684.582	1		666.341	5.41622
C46 H86 N2	1	1535.15	76157.1	28.0556	1		666.676	5.43833
Trp Ala	299469	57808.3	93817.1	76454.1	230665		275.126	5.44147
C24 H40 N10 O8	1	1731.95	142220	1	1		596.303	5.4446
C25 H32 N O12	1	64129.1	94610.8	38372.3	1		538.192	5.44967
Val Phe	3.38701e+06	241692	535960	260455	2.73247e+06		264.147	5.4462
C32 H46 N O2 S	610602	1	24.9658	1	405759		508.325	5.44829
C9 H9 N5 O2	41.4933	160040	156100	155208	83733.3		219.076	5.46554
Tylophorine	1	104422	192489	172057	1	C10623	415.175	5.47167
C35 H76 N5	1	868.808	26874.6	18.3561	1		566.612	5.5175
C25 H N3 O14	1	1	21803.4	1	1		566.944	5.518
C24 H26 N4	1	68018.2	998.596	53618.3	43.8526		370.219	5.49878
C26 O8 S	1	1	16168.3	1	1		471.935	5.51667
C18 H12 N10 O6 S4	1	30139.4	57989.2	1	1		591.983	5.51733
PI(22:6(4Z,7Z,10Z,13Z,16Z,19Z)/20:4(5Z,8Z,11Z,14Z))	55908.3	103261	103330	27.4987	31743.3		930.524	5.53638
C35 H2 O7 S	1	1	30775.6	23.0584	1		565.955	5.5405
Leu-His-OH	646669	1.98819e+06	1.73012e+06	2.0405e+06	693096		376.138	5.55393
Methohexital	2.07022e+06	44.9032	146417	1	1.48933e+06	C07844	262.132	5.5592
Thr Ala Phe	1	58169.7	59846.3	26.3171	1		337.163	5.57729
N-Acetylphenylalanine beta-naphthyl ester	213580	30252.9	38362	38814.8	158042	C11341	333.135	5.53607
C15 H30 N10 O4	1	56343.1	35854.3	57321.8	1		414.246	5.59033
Phe Tyr	454740	1	18869.2	1	374536		328.142	5.58733
17-Propylestra-1,3,5(10)-triene-3,17beta-diol diacetate	106888	1	29.6557	1	92789.4	C14947	398.251	5.57843
Indole-3-ethanol	32.71	44485.3	67258.8	150725	27213	C00955	161.084	5.60754
C41 H81 N3 O S2	1	893.946	25321.6	33799.7	1		695.584	5.61562
C11 H27 N4 O2	1	22433.3	764.482	663.909	1		247.214	5.62443
Val Trp	1.0601e+06	47439.7	103853	84575.5	762136		303.158	5.625
C44 H55 Cl N O S	1	1132.21	36214.8	1	1		680.367	5.62
Ceramide (d18:1/26:0)	1	877.459	27608.9	1	1	C00195	677.669	5.6368
Pro Trp	759125	99225.4	170026	142108	584822		301.143	5.64327
D-Biotin	1	82310.9	93939.1	46.0499	1	C00120	244.088	5.66229
Coenzyme Q9	1	55646.8	62121.5	1	1	C01967	816.601	5.66983
PI(O-16:0/14:1(9Z))	1	25.0569	30763.7	1	1		394.24	5.68225
C16 H19 N O8	63629.8	423564	330564	177065	81448.8		353.111	5.68233
Asp Trp Met	25679.4	1	20646.8	114636	1		472.141	5.68533
C39 H43 N6 O	1	1428.03	37978.3	1	1		611.344	5.691
Hydroxypentobarbital	165544	34913.2	47887.2	199181	139969		242.126	5.6886
Leu Leu Ala	91266.8	35.6921	40964.2	1	79864.4		315.215	5.7179
C30 H7 N3 O12	1	1298.04	32441.4	1	757.337		601.004	5.73271
Jamaicamide C	1	23884.4	29765.2	32411.4	1285.61	C18214	490.258	5.73627
C26 H O19	974.614	44128	48446.4	1	39.2722		616.913	5.74233
C21 H38 N4 O2 S2	1	80314.3	115558	106555	1		442.243	5.74611
C26 H4 N2 O14	1	784.033	19802.1	17593.8	1		567.967	5.76312
Tyr Trp	233303	489.6	29.198	1	169918		367.153	5.71844
C17 H36 N7 S2	1096.42	25.1442	13434.6	1	40631.1		402.247	5.74867
Phe Leu	11294113	491954	697769	254218	7.20783e+06		278.163	5.762
C17 H30 Cl O2	270243	31175.4	34218.3	28.6107	245998		301.196	5.72492
Kurilensoside I	1	2023.24	76530	1	34.6157		892.463	5.761
Protoporphyrinogen IX	1	40899.5	1198.45	1447.79	1	C01079	568.305	5.78843
C20 H48 N5 O12 S	1	27412.6	71352.1	1	1		582.302	5.7515
C33 H40 N3 O3	1	38630.3	74484.5	1	1		526.31	5.7735
C23 H6 N2 O17	1	42.5333	68156.4	19.5804	1		581.967	5.7718
Met Trp	150928	1	691.932	1	123044		335.132	5.77163
8-Cyclopentyltheophylline	1	13848.4	630.707	1	1		248.126	5.8266
C37 H13 N2 O5 S2	38456.2	106811	99234.4	46996.2	38042.8		629.027	5.83533
C34 H5 N6 O9	1	956.061	25662.8	1	1		641.011	5.8554
N-Valerylglycine methyl ester	1950.7	1	85227.3	431798	1578.17		173.105	5.8511
Leu Trp	2106366	211203	289222	166475	1460089		317.174	5.86973
C20 H36 N3 O3 S	239674	1	1472.39	1	186408		398.251	5.85925
C14 H16 N2 O4	60893.2	1	21670.4	42007.2	49766.5		276.112	5.86942
CL(1'-[18:2(9Z,12Z)/0:0],3'-[18:2(9Z,12Z)/0:0])	1	29.5812	32699.5	1	1		924.512	5.875
C21 H15 N3 O23	1	38.4744	46918.1	1	1		677.008	5.891
C25 H3 N O9 S5	1	22.8458	25858.3	24.2712	1		620.837	5.8938
C18 H30 N11	239898	1	728.409	1	210610		400.267	5.90025
C39 H80 N4 O	1	91637.6	39.0766	29.0246	1		620.639	5.9288
C27 H8 O18	26.6258	169782	155909	35832.8	30.1019		619.971	5.92845
Gabapentin	80213.8	45.9923	2056.5	105107	1	C07018	171.125	5.99
C14 H36 N10 O5 S	1	31291.5	24776.6	32377.4	1		456.258	5.99456
Naratriptan	59358.3	1	737.973	1	1722.61	C07792	335.167	5.99457
C20 H45 N6 O8 S	1	25.8851	21648.6	48402.2	1		529.304	6.01614
Trp Phe	592056	44417.4	46259.5	20599.7	406030		351.158	6.04173
C29 H38 N O2 S	1	744.033	15540.5	1	1		464.262	6.038
Ile-Phe-OH	353805	227717	507939	733506	320944		386.147	6.04693
Morphine 3-glucuronide	36495.1	1	26.7708	50720.7	889.418	C16643	461.17	6.05111
C53 H32 N3 O	1	82450.7	87157.1	1803.42	1		726.253	6.06925
C10 H24 N3 O4	1	935.263	30.4905	39178.9	1		250.178	6.065
1H-Indole-4-acetic acid, 2,3-dihydro-2-oxo-	1	34545.2	88863	59687.7	38.268		191.058	6.094
C24 N O17	1	34095.8	44640.7	1	1		573.918	6.09583
C40 H17 N4 O4 S4	1	29.1761	37702.4	1	25.8407		745.019	6.1952
C17 H36 N10 O3	85454	14963.1	16296.4	1	1686.85		428.299	6.16245
C21 H17 O25	1	864.855	25137.5	1	1		669.004	6.21
sn2-hydroxy-archaeol	1	22615.5	24076	1	1		668.669	6.21667
C15 H35 N2 O3 S2	31757.2	1	19.9314	1	622.752		355.21	6.251
C40 H5 O10	1	17969.8	14860.3	1	1		644.99	6.27833
Amaranth	1	75912.4	125708	1	1	C14760	537.982	6.29133
C15 H25 N O4 S	97007.7	124147	134502	183025	74763.5		315.15	6.33493
C35 H37	1	20.8262	14586.9	1	1		457.288	6.33125
C20 H26 Cl	1	19883.1	21004.2	1	21.0656		301.173	6.37386
Phthalocyanine	1	14960.5	747.864	20090.6	23.3982	C14077	536.146	6.44256
C26 H45 N3 O4 S2	1	1	30257	1	1		527.285	6.44133
C16 H21 N2 O2	1	768.927	19617.6	21.4911	1		273.159	6.45517
C17 H40 N13 O2 S	87609.1	1	29.2277	1	65250.2		490.314	6.402
Quinacrine	33160.4	16697.1	28420.6	29380.9	1	C07339	399.207	6.43017
oct-1-en-3-ol	2183.51	1	40.7424	199665	76925.8	C14272	128.12	6.49267
C23 H39 N10 O6 S	1038.69	629.624	30414.2	53172.4	1		583.276	6.5304
C12 H19 N4 O4	1	1726.17	1454.01	62557	1		283.143	6.53629
8,9,16-trihydroxy palmitic acid	25.5039	1	23.3665	28382.7	1		304.225	6.5686
4-Hydroxy-3-methylbenzoic acid	459058	160998	135223	109069	442734		152.047	6.62093
C33 H41 N6 O3	1	1	20319.6	1	1		569.324	6.62867
C21 H28 N2 O	31.0385	34.4648	131157	155446	1		324.22	6.92437
C43 H41 N2 S	1	1	74291.3	22986.7	1		617.298	6.93333
Labriformidin	71924.1	13816.8	32360.5	104456	62315.3	C08870	560.222	6.94493
C16 H31 N O4	44865.4	127631	35986.3	27.4824	84567.5		301.225	6.99015
Asn Ile Phe	25.0362	1	40101.4	80544.7	1		414.187	7.02257
C29 H34 Cl N	19106.6	1	822.476	29946.9	24.2537		431.238	7.04933
C17 H31 N O4	59525.2	442227	102866	123242	56529.8		313.225	7.08573
8-epi-15-D2c-IsoP	28056.4	27.4027	88855.8	62260.2	21691.7		352.224	7.16615
C25 H33 N	1	1	828.347	29391.3	1		347.265	7.178
(4E,6E,d14:2) sphingosine	962271	410191	367970	1.09415e+06	854228		241.204	7.2174
C14 H25 N O	1.40519e+06	587742	531914	1574175	1.27698e+06		223.194	7.21713
Orysastrobin	23.9484	26088.5	31164.9	1	1	C18560	391.184	7.266
C23 H40 N2 O2	1	1018.32	25758.6	1	1		376.308	7.2924
C17 H33 N20 O3	1	1	25000.7	1	1		565.302	7.30733
Lauroyl-EA	11212109	4.76762e+06	3.58321e+06	16596558	10887614		243.22	7.31913
C14 H27 N O	2.00787e+06	839698	636202	2.96148e+06	1.92297e+06		225.209	7.3192
3-oxo-dodecanoic acid	1	1	21482.8	1	1	C02367	214.158	7.32367
C23 H35 N18 O2	1	28207.9	33283.3	1	1		595.318	7.3395
C26 H29 N2	23.5723	874.455	29589.3	1	1		369.233	7.36367
C14 H31 N O2	1.46536e+06	637076	275614	351859	655906		245.235	7.48853
D-erythro-Sphingosine C-15	385829	129462	96671.3	588563	386331		257.235	7.6664
9,10-dioxo-octadecanoic acid	1	1	53792.3	71530.9	1		312.229	7.66867
diethyltoluamide	68333.1	33.9445	38.03	1	86405.3	C10935	191.131	7.6935
C18 H38 N5 O3	1	26.0777	26483.5	31190.3	1		372.297	7.90414
C16 H31 N O2	270533	142072	182254	487874	305636		269.235	7.90833
Pumiliotoxin 251D	268093	136023	176255	484412	296907	C20031	251.225	7.9076
2-amino-hexadecanoic acid	897226	437039	347475	1.58643e+06	949885		271.251	8.03247
PE(12:0/0:0)	316869	69569.1	169171	160216	324640		397.223	8.08174
C16 Sphinganine	231527	4702.5	134017	106930	1	C13915	273.266	8.23655
C20 H35 N3 O3	269161	1	34769.5	423478	209906		365.267	8.23833
N-palmitoyl serine	244469	56385.6	73372.6	224417	286572		343.272	8.25493
C22 H22 N6 O	1.59554e+06	2.05554e+06	970352	10165.4	1		386.186	8.40573
PG(18:4(6Z,9Z,12Z,15Z)/13:0)	1	1	11888.4	23.8971	1		722.413	8.44675
N-palmitoyl threonine	87190.8	138843	97392.4	42928.3	127621		357.288	8.46593
N-stearoyl glutamic acid	110911	57486.8	42861.3	24.6358	116796		413.314	8.47315
N-Oleoyl-L-Serine	519849	181692	135739	378215	519345		369.288	8.57413
C17 Sphinganine	1	40172.9	1535.9	1	1		287.282	8.6572
C24 H39 N3 O3	130471	1	674.343	224106	123678		417.299	8.77164
LysoPE(0:0/15:0)	152296	1	28.6213	157527	134132		439.269	8.9483
PE(14:0/0:0)	261697	1	31185.6	171416	306985		425.254	8.96942
LysoPE(18:3(9Z,12Z,15Z)/0:0)	49.1717	27579.2	34.4367	1	173706		475.27	8.965
C23 H45 N O5	189988	74278	99839.5	31474	228351		415.329	9.04147
C23 H49 O2 S2	65239.5	1250.55	26.9303	1	48766		421.319	9.07722
N-stearoyl serine	2.22634e+06	381221	345106	905282	1561279		371.303	9.11753
Sphinganine	92573.5	255310	370853	188498	172464	C00836	301.298	9.1248
N-palmitoyl histidine	216343	1	999.874	328661	208518		393.299	9.142
C10 H24 N3 O2	16976.2	38211.3	30876.4	22789.1	26.4816		218.186	9.20223
PE(14:0/0:0) Esi+125.0V9.276868	6243102	1886642	4.69031e+06	5.06333e+06	7.98842e+06		425.254	9.27687
LysoPE(0:0/16:1(9Z))	1.02404e+06	234672	267415	1.08568e+06	1.24239e+06		451.27	9.30333
C23 H43 N O4	3.5793e+06	1.17551e+06	662838	1.32092e+06	3.0312e+06		397.319	9.3342
C22 H43 N O4	133877	107144	74519.9	58864.6	163948		385.319	9.3632
9E,12Z,15Z-octadecatrienoic acid	1	1	42411.4	1	27.6089		278.224	9.412
C25 H45 N O4	1.93839e+06	759469	522658	523426	2.13698e+06		423.335	9.59273
LysoPE(0:0/16:1(9Z)) Esi+125.0V9.633333	12570910	2.61355e+06	7932614	7673931	13779103		451.27	9.63333
7-keto-stearic acid	1	1064.6	77147	29722.1	1		298.25	9.666
C22 H43 N4 O3	70762.5	40665.3	29.1636	26747.6	70250.1		411.334	9.79231
12-hydroxy-10-octadecynoic acid	48063.4	1	43245.1	93709	1705.06		296.235	9.96991
C8 H4 O3	1	1778.5	72110.2	1	1		148.016	9.9762
Levulinic Acid, 3-Benzylidenyl-	1	68063.9	71446.8	59249.7	1		204.078	9.97889
C23 H41 N	42860.1	170752	56006.5	1358.45	1		331.324	10.0089
29:2(5Z,9Z)	79848.5	39969.4	74737.2	87545.6	89491.4		456.393	10.0102
6,8a-Seco-6,8a-deoxy-5-oxoavermectin ''2a'' aglycone	45947.7	42743.5	68952.2	63955.7	335828	C11969	608.333	10.0457
PE(21:0/20:5(5Z,8Z,11Z,14Z,17Z))	1071.81	1	85692.2	1571.55	103551		807.574	10.0985
PE(17:1(9Z)/18:0)	73950.6	1	39072.2	63670.6	148013		753.528	10.0959
PE(22:4(7Z,10Z,13Z,16Z)/17:1(9Z))	1	1	78187.6	132962	63.2511		779.544	10.0977
C23 H45 N O4	6.88173e+06	2.19343e+06	1.60874e+06	2498770	7250476		399.335	10.1325
C13 H39 N10 O	1	1	216327	59.0864	1		351.331	10.1463
C25 H47 N O4	6029653	2679738	1.85574e+06	2.22246e+06	6330706		425.35	10.3267
C22 H47 N	80676	28.6542	33098.2	1	102439		325.37	10.346
C20 H43 N4 O2	48318.3	86939.1	56323.5	55340	1		371.339	10.3545
C27 H55 N4 O3	1	60.6088	136865	186722	58.0993		483.428	10.7525
MID42505:25-hydroxy-1β-hydroxymethyl-23,23,24,24-tetradehydro-3-epivitamin D3 / 25-hydroxy-1β-hydrox	1	153294	122035	129349	75910.5		426.314	10.7363
C28 H52 N6 O3 S	1	1	175890	320502	1		552.382	10.7345
C29 H40 N4 O	1	22242.3	25554.6	829.658	27.8916		460.322	10.7484
C19 H41 N11	26250.2	1	1093.59	28748.1	26024.2		423.355	10.8545
C31 H56 N2 O2 S	1	47555.7	19986.1	646.262	23.5531		520.409	10.8651
C22 H44 N6 O5	104278	154785	83351.8	95246.2	1		472.337	10.8917
C28 H52 N6 O3 S Esi+125.0V11.049	1	1796.53	404770	915262	1		552.382	11.049
(4E,8E,10E-d18:3)sphingosine	44321.9	1	23.2746	855.717	40014.9		295.251	11.0781
TG(17:1(9Z)/17:2(9Z,12Z)/22:6(4Z,7Z,10Z,13Z,16Z,19Z))[iso6]	1	1	59951.9	51649.7	28.0004		900.722	12.9527
C35 H69 N4	1	1196.86	1213.35	49491.7	1		545.548	13.0769
C35 H69 N4 Esi+125.0V13.140668	106923	50146.6	67662.1	67618.7	1		545.549	13.1407
Phosphohydroxypyruvic acid	347760	366303	397333	385233	1	C03232	183.978	13.2005
Latanoprost ethyl amide	107207	1	1017.66	93173.4	119609		439.27	13.2078
Lys Lys	146523	1	1	1	95985		274.2	0.905
C6 N O3 S2	62021.3	1	1414.39	1	68716.3		197.932	0.92925
N1-Acetylthermospermine	40102.4	32.819	1	1	1147.07		244.225	0.9715
Cycloleucine	811845	1	1	293133	789722	C03969	129.079	0.970111
D-Ornithine	1260.44	1	1	864.172	29192.6	C00515	132.09	0.970429
C16 H15 O3	25738.3	1	1	1	647.967		255.101	0.9964
C8 H19 Cl N S	30.5884	935.808	1	1	26019.4		196.094	1.02333
C12 H23 N10	1	1	1	39794.3	972.622		307.212	1.0214
Pinacidil	1485.18	1	1	1	55097.6		245.165	1.0646
Acalyphin	32037	1	1	1552.51	31.4098	C08324	382.101	1.075
C17 H24 N13 O	58568	1	1	1	48893.1		426.222	1.14383
Pro His	162432	1	1	1	136862		252.121	1.169
C10 H11 N2 O	101334	1	1	37.0022	2044.68		175.088	1.19333
Cyclic CMP	73265	1	1	152602	89677.2	C00941	305.041	1.20044
Lys Phe Ile	37.7801	1	1	1	25055.4		428.24	1.201
Val Gly Gly	63.4713	1	1	1	207847		231.122	1.206
Arg Val	292164	1	1	1	256286		273.18	1.2285
Gly Trp Gly Esi+125.0V1.2564	58712	1	1	1	1150.95		318.134	1.2564
Triethylenemelamine	535213	1	1	1	4891.52	C07642	204.112	1.24
C8 H21 Cl2 N4	64.309	1	1	1	206101		243.112	1.28475
Arg Tyr	91578.7	1	1	1	86043.8		337.176	1.29567
Leucodin	283116	1	1	1	317070	C09394	246.126	1.31267
C6 H16 N8 O2	193653	1	1	1	175507		232.139	1.31233
Dihydroshikonofuran	232454	1	1	1	195680	C18135	260.141	1.3245
Stavudine Esi+125.0V1.335875	572626	56.5618	1	100.823	984670	C07312	224.079	1.33587
Acetyllysine Esi+125.0V1.3087273	1.00215e+06	1	3786.35	219291	715303	C12989	188.116	1.30873
Phe Arg	235891	1	1	1	118948		321.18	1.3475
L-Isoleucine	11798840	1	1	1	11304809	C00407	131.095	1.341
D-Proline	1	1	1	1	747821	C16435	115.063	1.448
Asn Phe	170934	1	1	1	2265.72		279.123	1.42
Leu Arg Esi+125.0V1.536	260355	1	1	1	4006.86		287.195	1.536
Gamma-Glutamyl-Se-methylselenocysteine	36415.2	1	1	1	38.0585	C05695	306.027	1.55575
Ala Pro Esi+125.0V1.6640002	661832	42.7315	1	1	403101		186.1	1.664
Gly Tyr Gly	143808	1	1	1	51.7878		295.117	1.75325
C10 H18 N7 O2	630570	1	2339.87	60.8111	620831		268.152	1.80911
Acetyllysine Esi+125.0V1.897	803430	45.7603	1676.94	1	659405	C12989	188.116	1.897
altretamine	4756.23	1	1	1	209796		232.141	1.9714
L-Isoleucine Esi+125.0V2.06575	253.803	1	1	1	29465060	C00407	131.095	2.06575
(+/-)-6-Hydroxy-3-oxo-alpha-ionol	380720	1	1	1	3593.11	C04166	246.122	2.089
C12 H17 N7	1.04683e+06	1	1	1	8851.05		259.155	2.1236
altretamine Esi+125.0V2.2206	4263.07	1	1	1	239062		232.141	2.2206
Leu Arg Esi+125.0V2.2486668	1.05833e+06	1	1	1	4.24994e+06		287.195	2.24867
C28 H36 O2	96872.2	1	1	1	97494.2		404.273	2.24583
C8 H11 N O	451258	1	1	70495.6	271768		137.084	2.30033
Ala Met	331831	1	1	1	4503.33		220.087	2.3148
C5 H9 N3	67363.8	1	1	1	73331.1		111.079	2.31167
3',5'-Cyclic Inosine monophosphate (cIMP)	63576.9	1	1	1518.41	1654.85	C00943	330.036	2.37714
Met Thr	306064	1	1	1	288309		250.099	2.45
Phe Arg Esi+125.0V2.5548332	660235	1	1	1	528986		321.18	2.55483
N-acetyl-S-farnesyl-L-Cysteine	67259.9	1	1	1	40.8928		367.22	2.61825
Karwinaphthol B	229075	1	1	1	172556	C09942	310.118	2.74517
Tyr Ala Esi+125.0V2.8551664	307621	1	1	1	297621		252.111	2.85517
(9S,13S)-1a,1b-dihomo-jasmonic acid	865971	1950.3	2404.14	1	747399		260.138	2.895
Phe His	754282	1	1	1	578294		302.137	3.14633
10E,12E-tetradecadiene-4,6-diynoic acid	4828.34	1	1	1	264276		238.095	3.1566
Y-27632	435159	1	1	1	391380		247.168	3.27333
C23 H33 N10 O7	105641	1	1	1	116661		561.254	3.34133
C19 H26 N13 O3	50120.7	1	1	1	62139.4		484.228	3.434
Tyr Ala Esi+125.0V3.6125002	79.104	1	1	1	227822		252.111	3.6125
C25 H26 N8 O2	49246.2	1	1	1	35.7699		470.215	3.65425
C19 H24 N13 O3	142915	1	36.1092	1	150779		482.212	3.63629
Iridodial glucoside tetraacetate	111331	1	1	1	47.3198	C11657	520.191	3.67
Felbamate	370201	1	1	1	298684	C07501	238.095	3.808
Meprobamate	1.44185e+06	1	1	1	1214953		218.126	3.82717
Tyr Gly Gly	217690	1	1	1	186243		295.117	3.8415
C15 H25 N10 O3	126564	1	1	1	2257.88		393.212	3.9788
Phe Arg Esi+125.0V4.1349998	10486.3	1	1	1	1.32874e+06		321.179	4.135
Gly Phe Ala	575401	1	1	1	481535		293.138	4.22317
C29 H37 N O5 S	162351	1	1	1	154339		511.238	4.3425
C36 H28 N4 O	50066.7	1	1	1	1567.55		532.227	4.352
SN38 glucuronide	40457.8	1	1	1	30.4725	C11376	568.167	4.4725
C35 H35 N3 O2 S3	38611.4	1	1	1	962.677		625.188	4.4918
C24 H37 N5 O2 S	84139	1	1	1	94901		459.268	4.5115
Calcimycin	53845.2	1	1	1	34027.4	C11309	523.266	4.54733
Pro Leu His	279897	1	1	1	212631		365.206	4.5995
C21 H49 Cl3 N14	92169.8	1	1	1	32.5151		602.335	4.614
Hypercalin B	70784.9	1	1	1	78360.3	C09941	518.306	4.63633
Ile Pro Lys	79731.7	1	1	1	44993.2		356.242	4.63967
Hydroxypentobarbital Esi+125.0V4.642375	3.75538e+06	4797.88	1	1	3.83312e+06		242.127	4.64238
Arg Leu Phe	70153.3	1	1	1	57755.1		434.265	4.66767
C14 H26 N14	98386.1	1	1	1	81215.2		390.247	4.66717
C29 H32 N3 O	62365.6	1	1	1	34.7139		438.256	4.686
Pro Arg Ile	338437	1	1	1	231523		384.248	4.68183
Peridinin	1	1	1	1	67551.1		630.356	4.69133
N1-(alpha-D-ribosyl)-5,6-dimethyl-benzimidazole	1.2322e+06	1	1558.64	1	9496.45	C05775	278.127	4.68571
Avermectin A1b monosaccharide	36.1906	1	1	1	28811.3	C11966	728.414	4.73475
Pravastatin	97038.1	1	1	1	1563.26	C01844	424.246	4.7174
C27 H38 N21 O	56281	1	1	1	2145.05		672.356	4.7572
3,3'-diindolylmethane	1.77988e+06	1957.32	1	1	11188.1		246.115	4.79786
Ala Phe Esi+125.0V4.7995	672098	1	1	1	510754		236.116	4.7995
Leu Glu Esi+125.0V4.807273	2.78867e+06	155288	48.6692	37.8717	2.09133e+06		260.137	4.80727
Lithocholate 3-O-glucuronide	78106.4	1	1	1	1501.14	C03033	552.332	4.8574
Tyr Ile Phe	36.187	1	1	1	40245.2		441.227	4.817
C36 H43 O2 S	107838	1	1	1	88165.5		539.304	4.88383
C20 H38 N S2	72224.3	1	1	1	101491		356.238	4.8455
4-aminohippurate	1.90853e+06	50.6514	4249.8	1	1342307		222.1	4.84878
C26 H44 S3	105726	1	1	1	67706.9		452.262	4.85333
Leu Val Esi+125.0V4.86275	8.30908e+06	3072.46	1	1	5397326		230.163	4.86275
C22 H52 N17 O11	1	1	1	798.994	27439.1		730.405	4.9396
Hordatine A	37636.4	1	1	1	1107.87	C08307	550.303	4.9058
C37 H48 N3 O S2	1969.34	1	1648.67	1	51631.8		614.319	4.91514
C33 H65 Cl N O8 S2	1	1	1	1	41543		702.383	4.89567
5-Oxoavermectin ''1a'' aglycone	1025.77	1	1	1	29419.6	C11978	582.318	4.922
C45 H36 N5 O	960.126	1	1	1	23304.4		662.287	4.954
C32 H47 N11 O S2	1	1	1	1	43901.2		665.349	4.96933
Leu Val Esi+125.0V4.9921427	6.77314e+06	1	1	69.7497	5.1838e+06		230.163	4.99214
C23 H3 N O27	27.8543	1	1	1	34765		724.888	4.995
Arg Arg Lys	306080	1	1	1	266253		458.307	5.0275
C49 H34 N	67435.6	1	1	1	61690.4		636.266	5.01767
C28 H48 N26	1642.08	1	1	1	32978.7		748.457	5.0408
C25 H49 N O S4	185077	1	1	1	134932		507.269	5.044
C29 H44 N3 O2 S	4594.97	1	1	1	272967		498.315	5.074
Phe Gly	785146	1	1	60.7197	642611		222.1	5.08286
Leu Met	609894	33.1884	1	1	596115		262.135	5.09557
C13 H20 N5 O3	973167	1	1	1	796089		294.156	5.10133
C20 H43 Cl N10 O2 S	1621.19	1	1	1	61557.7		522.302	5.0998
C33 H37 N2 S	499071	1	506.908	1	261437		493.266	5.10875
Phe Thr	795631	1	1	1	641885		266.127	5.12517
C23 H50 Cl N9 O7 S	49865.2	1	1	1	41334.4		631.323	5.12267
C13 H39 N16 O2 S	5793.79	1	1	1	195007		483.316	5.1482
Leu Asp Lys	103819	1	26.321	1	104192		374.216	5.17714
3'-O-methylbatatasin III	3608.85	1	1	1	138700	C10271	280.107	5.1776
C25 H43 N7 O7	1.16847e+06	1	1	1	788455		553.322	5.175
C40 H48 N11 O	34394.1	1	1	1	966.272		698.421	5.2072
C20 H38 N12 O3	248110	1	1	1	127418		494.313	5.217
Spinoside A	30.0691	1	1	1	53767.4	C08809	716.376	5.2185
LPA(P-16:0e/0:0)	38.2258	1	1	1	37145.8	C15646	416.235	5.239
C28 H52 N4 O2 S2	2312.2	1	1	1	25213.3		540.35	5.2484
C11 H13 N O6 S	48028.5	1	33.7194	160789	44770.4		287.046	5.2576
N-Acetyl-DL-methionine	37077	1	28.5651	40939.8	38135		191.061	5.2681
24-methylene-cholesterol sulfate	2157.92	1	1	1	82208.4		500.294	5.2734
C42 H46 N9 O2	41186.1	1	1	1	31.6282		708.38	5.2835
C18 H36 N4 O4	180357	1	1	1	159763		372.271	5.31967
C21 H37 Cl N2 S	120931	31.7159	35.5863	1	113335		384.236	5.33175
C21 H40 N14	173670	1	1	1	100410		488.356	5.326
C42 H58 N7 O4	43000.8	1	1	1	988.866		724.457	5.345
C30 H65 N7 O3 S5	1224.86	1	1	1	46948.9		731.376	5.3178
C19 H27 N9	94993.8	1	1	1	53469.7		381.234	5.3495
C22 H34 N5 O2	143750	21.6252	1	1	186607		400.275	5.34643
C35 H61 N S4	1073.9	1	1	1	21455		623.365	5.362
C31 H35 N4 O2	56862	1	1	1	66225.9		495.277	5.36867
C51 H54 Cl N2	42724.8	1	1	1	908.781		729.396	5.3672
C35 H62 N5 S4	192280	1	1	1	125917		680.384	5.3755
Phe Tyr Esi+125.0V5.3967505	273704	25.1732	26.8159	1	233968		328.142	5.39675
C22 H30 N8	82424.1	1	1	1	1764.95		406.254	5.4254
p-Salicylic acid Esi+125.0V5.455	2647.3	1	1	1	137158	C00156	138.032	5.455
Leu Leu Pro	412888	1	1	1	235917		341.231	5.461
Cys Pro Thr	107195	1	1	1	71619.9		319.121	5.48117
Cucurbitacin F	60845.6	1	1	1	71676.2	C08798	540.304	5.484
Leu Gln Ile Esi+125.0V5.5042863	68848.6	1	1	23.1794	61511.7		372.236	5.50429
C41 H41 S	40.612	1	1	1	27362.5		565.293	5.5785
Pederin	97158.2	1	1	1	61457.9	C15760	503.309	5.59683
C31 H46 N4 O S	88017.7	1	1	1	42937.4		522.34	5.59983
MID42215:(6R)-25-hydroxyvitamin D3 6,19-sulfur dioxide adduct / (6R)-25-hydroxycholecalciferol 6,19-	55.7204	1	1	1	181358		486.28	5.60075
Ile Ser Phe	1138.22	1	1	1	34350.9		365.196	5.6094
C25 H29	54122.5	1	1	1	48168.4		329.228	5.615
C19 H51 Cl2 N19 O6	1403.07	1	1	1	41716.8		711.362	5.6044
AM-580	857.221	1	1	1	33535.2	C15619	351.186	5.597
Val Phe Gly	55105.8	32.3739	662.992	1	46810		321.169	5.63689
3''-HydroxyPravastatin	95288.1	1	1	1	85296.4		440.242	5.63217
C22 H51 Cl2 N6 O	33.5542	1	1	1	37715.3		485.355	5.63525
Phe Met	305325	23.8662	1	1	260458		296.119	5.65243
Glycocholic acid 3-glucuronide	34.6176	1	1	1	46888.1		643.353	5.693
Glu Ile Lys	65550.1	1	1	1	52685.3		388.23	5.6755
6-bromo-5E,9Z-hexacosadienoic acid	49.3273	21.5895	1	1	80629.3		470.277	5.7286
Geissospermine	35614.6	1	1	1	28.2928	C09200	654.362	5.673
Leu Leu Thr	56066.6	1	26.8168	1	46684.3		345.225	5.72714
Gln Arg Gly	4722.31	1	1	1	233208		359.193	5.7356
Asn Ile Phe Esi+125.0V5.7536	196595	1	1	1	2084.71		392.206	5.7536
N-3-oxo-hexadec-11(Z)-enoyl-L-Homoserine lactone	111868	1	1	1	147091		373.224	5.74483
C15 H40 Cl N15 S	34.9368	1	1	1	42619.5		497.301	5.7605
C30 H35 N2 O2	205523	1	1	1	136717		455.274	5.7655
Tilorone	162880	1	22.7554	1	118078		432.238	5.77843
C21 H45 Cl N O3 S	207927	1	1	1	156432		426.283	5.782
Ile Ser Phe Esi+125.0V5.801334	63946.2	1	1	1	52389.9		365.195	5.80133
Phe Val Val	43184.8	16191.6	1	1	33152.1		363.215	5.81578
Val Pro Val	161020	1	1	1	132191		335.182	5.81733
C26 H41 N8 O2 S	40380	1	1	1	39788.7		529.311	5.81433
Thr Phe Leu	50235.8	1	1	25.5382	39535.2		379.21	5.84086
C31 H39 N2 O2	387685	1	1	1	352711		471.304	5.84517
Val Ile Leu	137160	1	1032.24	1	120024		343.246	5.85712
C22 H38 N16 O2	123716	1	1	1	101529		558.337	5.886
C31 H36 N O	39190.6	1	1	1	34429		438.281	5.89067
Decoside	41595.9	1	1	1	1016.8	C08860	546.281	5.8954
C24 H38 N4 S	120838	1	1	1	97734.9		414.282	5.91167
Nabumetone alcohol	22177.7	1	1	1	738.444		252.112	5.909
20a-Hydroxydydrogesterone glucuronide	1	1	1	1	47132.8		490.256	5.922
C17 H42 Cl2 N8 S	1428.34	1	1	1	29283.9		460.267	5.968
C19 H15 N4 O	33085.1	1	1	17290.8	27597.9		315.123	5.97967
Leu Trp Esi+125.0V5.9960003	1.25953e+06	1	1	1	867415		317.174	5.996
Pro Cys Tyr	20392.1	1	1	680.008	23.6774		381.134	6.00483
Val Leu Phe	144640	1	1	1	2076.24		377.23	6.0138
PA(20:2(11Z,14Z)/0:0)	67560.2	1	1	1	85558.4		462.273	6.035
C21 H21 O	1099.15	28.9587	1	41743.3	28163		289.16	6.03556
C18 H43 Cl2 N12	24.7615	1	1	1	21727.7		497.308	5.99275
Ile Leu Leu	109909	1	1073.92	1	81518.3		357.262	6.06488
(alphaS,betaS)-alpha-Ethyl-alpha-(4-methoxyphenyl)-beta-phenyl-2-pyridineethanol	1082.41	1	1	1	27400.4	C15458	355.156	6.0594
C30 H39 N5 O	36.2242	1	1	1	60517.2		485.319	6.05625
C20 H40 N7 O4	133153	1	1	1	88313.4		442.314	6.0555
Phenylpropionylglycine	49390.8	1	1	153754	1267.28		207.089	6.076
Arg Arg Lys Esi+125.0V6.0842004	1257.28	1	1	1	41963.9		458.308	6.0842
N-Acetyl-leu-leu-tyr-amide	72785	23.726	1	1	84877.3	C11297	448.267	6.08814
C22 H42 O4 S2	101597	1	1	1	70660		434.252	6.0935
C19 H32 N11	229357	1	1	1	160863		414.284	6.11217
C16 H35 Cl N14 O	120990	1	1	1	96489.9		474.284	6.155
C22 H36 N11	204509	1	1	1	180797		454.315	6.1625
Trp Trp	204686	1	1	1	150783		390.169	6.2005
C21 H42 N7 O4	138035	1	1	1	80574.9		456.329	6.2385
Amoritin	1	1	1	1	22770.8		506.268	6.29167
C20 H34 N10 O3	59140.7	1	1	1	44597.1		462.282	6.257
3-Hexaprenyl-4,5-Dihydroxybenzoic acid	21331.3	1	1	1	719.663	C05200	584.384	6.2754
N-Acetyl-leu-leu-tyr-amide Esi+125.0V6.2730002	71829.6	1	1	1	64269.9	C11297	448.267	6.273
C35 H47 N5 O	18740.5	1	1	1	24.5631		553.379	6.3345
C24 H38 N7 O4	113780	1	1	1	89568.7		488.298	6.35917
Phe Phe Leu	36115.1	1	1	1	1021.81		425.233	6.387
C20 H42 N10 O3	40056.1	1	1	1	1063.85		470.345	6.3924
C24 H18 O2	25214.1	26.5097	1	1	27630.5		338.132	6.46957
Flavine mononucleotide (FMN)	36851.2	1	24.6988	39584.6	33402.3	C00061	456.103	6.486
Furafylline	58471.7	1	1	30598.3	38976.4		282.074	6.48156
C26 H51 Cl N2 S3	1	1	1	1	30824.5		522.285	6.51967
PS(19:0/0:0)	33037.2	1	1	1	28.2953		561.307	6.63625
Metofluthrin	25.4967	1	29.2254	21879	16938.8	C13487	382.118	6.70237
C15 H29 N O4	39822.2	27.5093	21.578	40969.3	56720.4		287.21	6.79864
C10 H25 N4 O	40722	1	1	1	851.454		217.204	6.8532
18-Oxocortisol	32454.9	1	23.2259	29898	23256.4		376.189	6.9357
C11 H23 N4	26.0143	1	1	31874	731.41		211.19	7.00717
(4E,6E,d14:2) sphingosine Esi+125.0V7.07125	29542.7	1	1	38839.7	1059.13		241.204	7.07125
C19 H33 N8 O2	27.5441	1	1	42491.3	674.274		405.272	7.10667
C18 H31 N3 O3	135463	1	1	198444	2427.26		337.236	7.486
C17 H33 N O4	83828.6	1	1	73262.6	93095.3		315.241	7.49022
C14 H29 N4 O	54703.8	1	1	62410.5	49130.6		269.235	7.62289
C13 H27 N4	55252.4	28.6952	1	84413.8	53734.1		239.225	7.665
C16 H33 N4 O3	36354.9	77089	1058.39	1	62603.2		329.256	7.68564
C27 H57 N8 S2	55421.5	57480.1	1	1	1115.46		557.413	7.832
C15 H33 N O2	47233.6	1102.03	1	1	32940.6		259.25	7.8435
C18 H36 N7 O2	1079.65	1	1	43868.8	28643		382.293	7.8605
C13 H26 N6 O	42440	1	1	1	1495.37		282.217	7.8866
PE(12:0/0:0) Esi+125.0V7.9012504	39796.6	1	26.0585	33.8176	46950.8		397.222	7.90125
C13 H28 O4	1	1	1	1	19782.2		248.198	7.89833
C20 H35 N8	116293	1174.37	30.7355	1	123436		387.298	8.17856
C13 H39 Cl N11	104220	1	1	120819	2269.91		384.309	8.29162
N-palmitoyl histidine Esi+125.0V8.32625	1	1	1	26309	24.3508		415.283	8.32625
C15 H41 Cl N9	28172.3	1	1	27231.5	1340.62		382.319	8.38263
C30 H50 Cl O3 S2	1	1	1	22594	27.5128		557.288	8.41325
PS(18:0/18:4(6Z,9Z,12Z,15Z))	482.611	1	1	10929.8	21.3472		805.487	8.49017
C22 H42 N4 O3	162691	1	1	244287	150479		410.325	8.51133
C22 H42 N7 O2	38962	1	1	63089	1300.01		436.338	8.78438
C22 H44 N4 O3	35793	1	1	73822.7	37436.5		412.341	9.12456
13Z-hexadecenoic acid	135965	1	1	1	4284.88		254.224	9.3766
N-oleoyl histidine	118792	1	1	171725	124699		419.315	9.38289
PE(17:1(9Z)/0:0)	1	1	1	1	289714		465.285	9.741
N-stearoyl taurine	1	1	1	23266.9	24.6149		391.274	9.8135
LysoPE(0:0/18:2(9Z,12Z))	1	1	1	1	2.55644e+06		477.285	9.833
MID42047:(22E)-(24S)-1α,24-dihydroxy-26,27-cyclo-22,23-didehydro-20-epivitamin D3 / (22E)-(24S)-1α,2	23532.9	1	1	36808	876.84		434.278	9.85438
C23 H43 N4 O3	1672.58	1	30.0096	1	73824.1		423.334	9.99983
Latanoprost ethyl amide Esi+125.0V10.008625	29019.5	1	1	41326.8	983.515		417.287	10.0086
MID42322:(17Z)-1α,25-dihydroxy-26,27-dimethyl-17,20,22,22,23,23-hexadehydrovitamin D3 / (17Z)-1α,25-	54887	1	1	64898.3	43142.4		460.294	10.029
9E-tetradecenoic acid	119138	1	1	75922.9	109383		226.193	10.3151
Butoctamide hydrogen succinate	1	51335.7	1	1	40669.9	C12946	315.204	10.325
PE(21:0/20:5(5Z,8Z,11Z,14Z,17Z)) Esi+125.0V10.378889	53098.4	1	1	54468.1	65506.7		807.576	10.3789
PE(17:1(9Z)/18:0) Esi+125.0V10.380429	881.549	1	1	979.058	33823.7		753.528	10.3804
Stigmatellin Y	109.546	1	1	1	1.19224e+06	C12150	484.282	10.4975
Avocadene acetate	37609.8	1	1	1	1200.33		328.263	10.5358
C31 H40 O2	840.918	1	1	41744.4	25.0005		444.302	10.558
C41 H77 N11 O	1	1	1	1	21712.7		739.632	10.6133
C25 H53 N11 O3	1	1	1	1	34578.6		555.434	10.864
C41 H77 N11 O Esi+125.0V10.9053335	1	1	1	1	35416		739.632	10.9053
C33 H46 N3 O2	85082.6	1	1	1	79353.6		516.363	10.9065
LysoPE(0:0/18:2(9Z,12Z)) Esi+125.0V11.044833	42651.7	1	1	25.9238	1297.93		499.268	11.0448
PE(17:1(9Z)/18:0) Esi+125.0V11.028	25.9778	1	1	1	39574.8		753.528	11.028
PA(20:0/0:0)	42815.5	1	1	936.892	1072.57		466.306	11.023
N-Palmitoyl Glycine	27957.9	1	1	1	1099.35		313.262	11.0768
3α,6α,7α,12α-Tetrahydroxy-5β-cholan-24-oic Acid	763.866	1	1	25848.3	955.876		424.28	11.1117
LysoPE(0:0/18:2(9Z,12Z)) Esi+125.0V13.139	1	1	1	1	300877		477.285	13.139
C3 H7 O3 S4	1	7434.28	17.9017	1	1		218.929	1.018
11-amino-undecanoic acid Esi+125.0V1.2813333	1	265533	1	1	1	C19325	201.173	1.28133
C13 H9 N O6	1	1728.8	1831.66	81216.8	1		275.042	2.27857
C10 H20 N4 O3	1	211060	1	1	58.6747		244.153	2.4365
C9 H9 N5 O4	1	120084	1	1	1		251.065	2.88167
C7 H14 N2 O	88387	32.2833	1	1	40.8567		142.11	4.6906
C27 H34 N3	1	44698.2	1	1	1		400.275	4.72933
C17 H32 N O2 S	1	14020	1	1	1		314.216	4.72567
Mebeverine metabolite (Veratric acid glucuronide) Esi+125.0V4.7393336	1	34663.5	1	1	1		358.089	4.73933
C26 H O19 S	1	33255.8	905.389	1	1		648.881	4.8256
PS(18:0/20:1(11Z))	1	17123.7	24.1347	1	1		839.564	4.91825
C22 H39 Cl N7 O4	1	16189.5	1	1	1		500.277	4.9
3,4-Dihydroxystyrene	1	95512	39.3882	1	1	C06224	136.052	4.99225
C23 H54 N7 S5	1	46108.6	1	34.806	1		588.304	4.9945
C15 H27 N6 O3	1	22489.7	859.759	29.5511	1		339.216	5.00583
Cytotrienin A	1	35789.8	786.517	1	1		670.321	5.0208
C40 H55 Cl N4 S2	1	27874.1	1	27.381	1		690.352	5.046
C36 H12 N5 O3 S3	1	76874.4	34.1327	1652.81	1		658.012	5.28167
PS(18:2(9Z,12Z)/0:0)	1	28071.4	1	1	1		521.274	5.31933
C42 H20 N3 O2	1	525.32	1	8091.42	1		598.152	5.3474
Met-Val-OH	26.591	58595	1	147540	1424.67		356.104	5.422
C47 H40	1	56691.2	1312.79	42078.7	1		604.309	5.4215
C22 H25 N	1	22871.5	1	1	1		303.201	6.047
C12 H25 N4 O3	1	33417.8	1	1	1		273.194	6.286
C11 H16 N	1	1015.3	31.461	39945.5	1		162.125	6.36
(-)-menthyl beta-D-glucoside	1	20.2989	22.5842	19513.9	1	C03962	318.204	6.5458
C22 H49 N5 O8 S	1301.95	40007.8	1	1	1		543.329	8.938
C38 H47 N4 O3	1	15648.9	1	1	1		607.364	10.4977
C29 H52 N2 O S	1	39349.2	1	1	1		476.382	10.8617
C21 H48 N3 S2	1	169055	29.8301	1	1		406.33	10.8607
Val His	641552	1	1	41.8702	5926.84		254.137	1.20467
C5 H7 N O3	212546	1	1	1	1		129.044	1.455
C12 H14 O	402433	1	1	1	1		174.106	1.60867
Dopamine	77149.9	1	1	83836.3	42.5347	C03758	153.078	1.70457
Gly Trp Gly Esi+125.0V1.7540001	51038.2	1	1	1	1		318.133	1.754
5-Ethyl-5-(1-methyl-3-carboxypropyl)barbituric acid	2119.36	1	1	151409	1684.89		256.106	3.512
C25 H26 N8 O10	50823.8	1	1	1	36.8661		598.176	4.385
Ala Ala Val	2.17526e+06	1	42.4328	1	15390.7		259.153	4.3875
16,16-dimethyl Prostaglandin E2 p-(p-acetamidobenzamido) phenyl ester	34332.2	1	1	1	45.3026		632.348	4.4905
C7 H14 N2 O Esi+125.0V4.4925003	104502	1	1	1	41.4627		142.11	4.4925
Arg Trp	114062	1	639.037	1	1922.91		360.19	4.55214
7-Methyl-2-hydroxy-6-oxoocta-2,4-dienoate	95094.8	1	1	1	1	C04535	184.073	4.662
C21 H26 N7	45392	1	1	1	973.794		376.221	4.6874
C27 H18 N19 O2	20231.5	1	1	1	26.2723		640.189	4.797
C37 H36 N O	69197.1	1	1	25.8781	32.9853		510.283	5.2546
C49 H56 N2 S2	70529.2	1	1	25.4283	1601.6		736.386	5.30017
C27 H32 N O2	107079	1	1	1	49.5143		402.245	5.49825
C44 H84	20988.3	1	1	20.4745	26.0757		612.656	5.5904
C42 H89 N2 O S	20714.5	1	24.4471	1	1		669.675	5.65325
PS(22:1(11Z)/0:0)	37649.2	1	1	1	706.487		579.353	5.7012
Furafylline Esi+125.0V5.944	1033.76	1	1	30365.7	996.891		282.073	5.944
C21 H21 N4	91343.3	1	1	1	25.2967		329.176	6.147
C39 H43 N	16522.5	1	1	1	24.6753		525.341	6.17725
C29 H44 Cl N6	29789.9	1	1	1	942.327		511.335	6.1834
C20 H27 N9 O	24.4532	1	1	26514.7	1		409.233	7.0265
C11 H30 Cl2 N12	20147.3	1	1	1	1		400.21	7.10667
C11 H19 N7 O	27314	1	1	26.6578	1		265.165	7.20075
C25 H39 N10	12137.5	1	1	21.8146	1		479.338	7.2105
C31 H63 N4 O S2	20.1522	1	1	27199.8	1		571.443	7.22475
1-Pyrrolidinepropanol, a-(4-hydroxycyclohexyl)-a-phenyl-, trans-	22518.2	1	1	1	1		325.202	7.40667
C16 Sphinganine Esi+125.0V7.7858	107480	1	1849.63	1	1	C13915	273.266	7.7858
Megalomicin B	31555.2	1	1	1	1	C11986	918.569	8.082
C16 H29 N5 O3	58709.1	1	1	1	43.9516		339.228	8.5285
Trichodermin	62046.1	1	1	1	1	C09741	292.167	10.299
C25 H36 N9	24869.5	1	1	34986.9	617.285		462.309	10.6296
C26 H42 N13 O2	1016.1	1	1	34252	1		568.357	10.7288
4,4'-Diapo-zeta-carotene	43338.1	1	1	1	1	C19841	426.326	10.7423
C21 H36 N10	110430	1	1	1	1		428.311	10.8957
Leu Ile	1	1	4965.72	815924	1		244.178	5.324
Polycarpine	1	1	751.596	16555.5	1	C09610	385.152	5.6574
Gln Val Leu	1	37.9951	2052.47	65658.1	1		358.221	5.68233
Methyl N-butyrylglycine	1	1	36.9778	126176	1		159.089	5.7635
Cys Lys Arg	1	1	1481.58	62032.8	1		427.197	5.8002
Penicillamine cysteine disulfide	1	1	1	95349.7	31.7013		268.055	4.9195
C16 H17 N5 O3	1	30.4675	1	129068	1		327.132	4.5655
C26 H19 N	1	21.4932	1	271100	1		345.152	4.72925
C32 H53 Cl O6 S	1	849.993	1	41715.3	1		600.32	5.5914
C39 H55 N2 O S3	1	885.919	32.9905	36948.1	1		663.348	6.15667
Methyl N-butyrylglycine Esi+125.0V5.2124996	37.062	1	1	133126	1		159.089	5.2125
2,4-Dihydroxytacrine	24.145	1	1	21940.8	1		252.086	5.7625
C12 H14 N2 O3 S	28.905	1	1	102732	1		266.072	5.8915
Myxalamid B	25.1015	1	1	27814.9	1	C12159	401.293	10.8938
C23 H44 N9	1	1	1	15116.8	1		446.37	1.03933
S-(2-Hydroxyethyl)-N-acetyl-L-cysteine	1	1	1	77365.4	1	C14876	207.056	1.69267
1-Peroxyferolide	1	1	1	48269.7	1	C09526	360.118	1.85433
C18 H20 N16 O4	1	1	1	35207.6	1		524.185	3.568
C20 H16 N17 O S2	1	1	1	70338.1	1		574.117	3.76767
Xanthine	1	1	1	64480.1	1	C00385	152.033	4.585
Icaritin 3-rhamnoside	1	1	1	34165.4	1		266.097	4.661
5,6-Dihydrouridine	1	1	1	76629.3	1		268.068	4.73967
C25 H22 O S	1	1	1	32152.2	1		370.138	4.75333
Desethyl-N-acetylprocainamide	1	1	1	17398.7	1		271.129	4.915
Ser Phe Lys	1	1	1	27033	1		380.207	4.93567
Diethyl Oxalpropionate	1	1	1	84433.2	1	C04067	224.067	4.95367
C25 H39 N7 O S4	1	1	1	27332.5	1		581.209	4.96733
Cardiogenol C	1	1	1	115517	1		260.127	5.04167
C28 H18 N2 O3	1	1	1	107053	1		430.132	5.05133
16-Hydroxy-4-carboxyretinoic acid	1	1	1	37167.7	1		366.143	5.065
N-Desmethylzolmitriptan	1	1	1	68936.2	1	C18056	295.128	5.06467
C37 H68 N3 O4 S4	1	1	1	29700.9	1		746.413	5.262
Anopterine	1	29.6519	1	28518.6	1	C08658	541.304	5.2735
C24 H48 N17 O S2	1	1	1	176891	1		654.369	5.27933
pravastatin dihydrodiol	1	1	1	30343.3	1		458.251	5.30967
Ala Ala Phe	1	1	1	19015.8	1		307.153	5.39067
C22 H5 N O15	1	1	1	34138.6	1		522.965	5.40067
C20 H24 N12	1	1	1	21946.8	1		432.22	5.43933
C22 H29 N3 S	1	1	1	29270.4	1		367.209	5.47267
C32 H43 N2 O2 S	1	1	1	108382	1		519.305	5.65433
C34 H52 N6 O4 S	1	1	1	306754	1		640.378	5.686
C9 H17 Cl O4	1	1	1	19209	1		224.082	5.68933
C24 H44 N13 O S2	1	1	1	42418.1	1		594.325	5.85267
Oxaburimamide	1	1	1	79961.2	1	C11802	236.068	5.855
Isopentenyl adenosine	1	1	1	91202.4	1	C16427	335.159	5.998
Myxochromide S1	1	1	1	33667.7	1	C15714	744.386	6.156
C8 H14	1	1	1	36177.2	1		110.109	6.49633
Haplanthin	1	1	1	17475.9	1		470.118	6.55467
gibberellin A2 O-beta-D-glucoside	1	1	1	20551.7	1		534.207	6.72867
C27 H36 N9	25.6653	1	1	49500.4	23.7786		486.308	10.23
N-oleoyl asparagine	1	1	1	34022.4	1		418.282	10.3937

## Sheet: Neg_Raw (900)
Compound	[Cold]	[EF]	[EF+Cold]	[EF+RT]	[Mock]	KEGG ID	Mass	Retention Time
851.8188@0.93575	34.3962	1	34.1301	33585.7	37062.1		851.819	0.93575
C8 H2 N S2	94949.2	1	1	1	47.4969		175.963	0.92375
C23 H Cl N O10 S	100826	63541.1	88904.6	56816.4	114648		517.901	0.919333
C19 H4 N2 O S4	140719	84131.1	118784	70863.8	154189		403.921	0.9216
Gamma-glutamyl-L-putrescine	82493.9	1	1	1	1544.26	C15699	217.142	0.9834
Caribine	311657	1	4510.83	403165	300830	C08522	326.164	1.01645
967.0008@1.0317143	5.39516e+06	1	25701.6	1	34621.1		967.001	1.03171
Fenothiocarb	213376	168801	274823	419025	186726	C11084	299.12	1.04907
Isoglutamate	432467	210175	218152	490579	484767	C05574	147.053	1.0754
2-C-Methyl-D-erythritol 4-phosphate	804361	570086	1.13003e+06	1.58257e+06	750790	C11434	216.04	1.081
2-Butanone, 4-[6-(sulfooxy)-2-naphthalenyl]-	1965.75	1	1557.89	133816	1		294.055	1.07314
C8 H10 N2 O9	131358	1	81775.2	186632	121352		278.04	1.08392
Sericetin Diacetate	99735.6	1	54.6153	1	103310		488.182	1.08143
Morphine 3-glucuronide	64800	209980	143524	72885.4	66775.9	C16643	461.171	1.076
L-Galactonate	8612189	1	1	1	8005732	C15930	196.058	1.0965
Vat Yellow 4	757396	2932694	2.29185e+06	92.0914	800265	C19545	378.091	1.09285
Okanin 3,4,3'-trimethyl ether 4'-glucoside	1.62408e+06	1	1	6820.27	1.6068e+06		538.17	1.09537
C10 H20 N3 O11	159311	1	58971.8	59756.3	107656		358.109	1.10275
C10 H20 N3 O13	282489	1	1	1	192028		390.099	1.1065
Plantamajoside	1781.37	1	40457.1	728.169	60623.3	C10485	700.222	1.1058
Spectinomycin adenylate	62261.8	1	1	1	58523.1	C03580	721.234	1.11217
D-Glucuronic acid	1599029	44.6642	255491	483671	1.17744e+06	C00191	194.042	1.10962
867.2908@1.1131333	83403.4	309350	287788	110966	96948.4		867.291	1.11313
Levobunolol sulfate	1872.9	1	1	1	134518		417.145	1.1162
C17 H35 N2 O19	100513	207945	1	1	108146		571.183	1.13233
Medermycin	38312.8	162611	77907	29.3764	39115.7	C12437	457.176	1.13754
Melampodinin	182483	1.17465e+06	866372	350748	218920	C09501	522.176	1.13173
Ethofumesate	1555.74	1	53828.2	278525	41.0973	C18829	286.089	1.13956
C31 H21 N18	32735.5	1	1	1	27165.6		645.219	1.15033
C6 H12 N5 O4	79637.7	1	1	1	67616.7		218.089	1.15183
amodiaquine	72464.1	126680	179448	377212	136613	C07626	401.15	1.14367
L-Glyceric acid	368506	1	329761	1.62091e+06	397138		106.027	1.15117
C10 H16 N12 O4	793.41	1	1	38070.8	33.592		368.14	1.128
C7 H14 N5 O5	83021.3	1	31.5928	42808.5	69078.8		248.1	1.1671
D-Ribose	230462	200240	135484	459808	151301	C00121	150.052	1.15833
C10 H20 N3 O11 Esi-125.0V1.17675	134156	25.9906	1	31.5145	122981		358.109	1.17675
849.2823@1.1791537	19133.2	73505.1	79751.2	54906.4	27.6818		849.282	1.17915
Glafenine	79203.2	198896	163426	67636.4	99369.8	D01351	372.087	1.17727
Quercetin 5,7,3',4'-tetramethyl ether 3-rutinoside	107764	256014	352647	195597	94127.9		666.217	1.1916
2-Keto-3-deoxyoctonate (KDO)	3079.9	1	1	1	128545		284.073	1.1926
C12 H3 N2 O	36891.6	1	1	911.744	41411.1		191.024	1.19275
SB 431542	62217.4	26.6207	1	27.8508	53921.4		430.129	1.19837
Glutamyl-glutamic acid	76143.8	1	1	1	61749.5	C01425	276.095	1.1965
C13 H16 O4 S	58915.3	1	1	1	38.6252		268.077	1.1915
764.1941@1.1985383	22633.1	28.1312	27153.4	22000.6	20633.2		764.194	1.19854
C8 H8 N7 O4	155540	1	1	1	2390.65		266.063	1.2014
Alhagidin	17007.9	1	569.178	29829.2	23.8714		772.243	1.19422
Kaempferol 4'-methyl ether 3-(4Rha-rhamnosylrutinoside)	34215.8	1	28.3182	26.4669	29882.8		754.231	1.2075
767.3241@1.2073334	14987.3	1	1	1	1		767.324	1.20733
828.2666@1.2110001	39672.7	115964	281620	73644	43551.8		828.267	1.211
Malate	3582808	7220506	3.09264e+06	2.06946e+06	4.1788e+06		134.022	1.2308
Maleic acid	238152	527762	216236	1	267840	C01384	116.011	1.23367
C8 H14 O12	149826	525976	140097	102046	142957		302.048	1.2462
Ser Ile	50127.3	1	1	1	1		218.126	1.267
Asp Ile	110922	1	1	1	1715.41		246.12	1.2896
Licofelone	20966.8	1	24.4738	43765.6	27.772		425.139	1.29688
2-Furoic acid	201515	2064.39	1	1	208428	C01546	112.017	1.29725
3-methyl pyruvic acid	426333	1	48.0784	1	261105	C00109	102.031	1.31071
U50488	46852.8	1	1	1	30.3825	C11796	414.148	1.31575
Clorazepate	96076.1	58350	1	1	113671	C06921	360.054	1.30278
C30 H19 N8 O12	26689	1981.14	40731.1	1	27.3694		683.116	1.31744
Uridine monophosphate (UMP)	104409	42.7284	1	1656.42	125614	C00105	324.035	1.28111
C9 H12 N2 O6	39.9585	118799	49.0722	1	1		244.068	1.2942
Monoacetyldapsone(MADDS)	44280.8	1	1575.94	119699	1		290.073	1.30125
C9 H6 N O3	337396	1	1	1	292778		176.034	1.32433
C22 H6 N2 O	142840	1	37.6206	1829.21	181136		314.049	1.32111
C32 H19 O S	43115.6	1	1319.36	88591.3	34.697		451.118	1.34544
2-Hydroxybutane-1,2,3-tricarboxylate	2.62952e+06	600820	1.27835e+06	2.15076e+06	2.22755e+06	C02225	206.042	1.335
Methylmalonic acid	1295071	4.04008e+06	3.55686e+06	864194	962163	C02170	118.027	1.34253
C26 H24 N O10	54177.8	149813	151056	74029.8	58041.8		510.141	1.40993
Hamamelose	934634	1	127126	414108	807502	C03215	196.058	1.4475
C23 H19 Cl N2 O2	212253	1	1	1	252434		390.113	1.44967
Gln His Cys	183585	81834.8	141709	80859.7	207984		432.145	1.47567
C9 H18 O9	257703	1	152278	292863	272271		270.094	1.47292
Deoxycytidine	52196.3	1	1	1	1	C00881	273.097	1.48
2-amino-3-oxo-hexanedioic acid	1.52414e+06	1.96168e+06	2.03824e+06	677517	1402941	C05520	175.048	1.52927
C9 H11 N8 O7	144482	327786	345730	85585.6	154642		343.074	1.54727
UDP-N-acetyl-D-galactosamine	13747.7	1	1	1	23.821	C00203	653.087	1.565
C33 H22 N5 O10	36511.4	1	998.313	42945.3	44349.2		648.136	1.56227
NS-102	113587	194217	131021	67392.1	139571	C13731	307.082	1.58207
Kaempferol 7,4'-dimethyl ether 3-O-sulfate	71867.7	1	1	72418.3	78502.1		454.06	1.58744
Mesaconic acid	3123.45	1	1	1	167125	C01732	130.027	1.6064
C17 H16 N O15	209614	1	1	348617	62.7059		474.05	1.60929
C14 H12 N4 O3 S	341209	100611	187864	356796	377787		316.064	1.62787
C16 H17 N7 O14	72627.7	88272.2	64033.1	29.369	57367.6		531.082	1.66308
5-Dehydro-4-deoxy-D-glucarate	5.77092e+06	1.62051e+06	446097	1.07054e+06	5.92565e+06	C00679	192.026	1.71087
2-Furoic acid Esi-125.0V1.7274001	132710	1	1	1	2266.53	C01546	112.016	1.7274
C19 H19 N2 O20	131427	1	1192.91	1	3281.78		595.053	1.71414
Clorazepate Esi-125.0V1.7314545	315179	116501	1	1795.34	352383	C06921	360.053	1.73145
C21 H4 N5 O2	54549.6	1	1303.16	34.2226	1		358.037	1.769
Fumaric acid	2487.32	322566	1	1	2882.98	C00122	116.01	1.96343
Aconitic acid	1.00901e+06	1	1	1	973219	C00417	174.016	1.97067
Stavudine	665873	911320	1.04771e+06	1709518	799006	C07312	224.079	2.0934
D-α-Hydroxyglutaric acid	304562	1	56.6114	403585	4143.17		148.037	2.12789
C11 H16 N5 O4	2455.92	1	1	1	73673.8		282.12	2.1262
Rhynchosin	71606.4	87675.9	90163.2	40.8105	62885.7		348.047	2.12423
C22 H28 O9 S	157298	730906	651120	1.04467e+06	192592		468.146	2.16127
Piretanide	492950	862744	881026	634621	414237		362.095	2.15713
Pilosanol C	3595.85	1	1	1	181533		263.093	2.1696
Tyr-Phe-OH	71698.7	1	837.778	1	42.287		450.143	2.21833
Gatifloxacin	88113.2	29.2078	37.6517	221571	84063.2	C07661	375.159	2.19318
5-[[4-(4-fluorophenyl)-3-piperidinyl]methoxy]-2-methoxy-, (3S-trans)-Phenol glucuronide	19160.3	1	1	1	639.307		553.197	2.206
CAY10622	130139	45858.7	63403.4	53769.2	129245		503.219	2.2142
XAV939	322652	218544	304572	783496	310860		358.06	2.22067
Uridine	1.20909e+06	1.3294e+06	1.42641e+06	2.94164e+06	1.05152e+06	C00299	244.069	2.2174
Propane-1,2,3-tricarboxylate	3.48135e+06	2785.38	232503	1	3.29055e+06	C19806	176.032	2.21418
Aminoparathion	1506.12	285070	345861	432678	1	C06605	307.064	2.23373
(Z)-5-Oxohex-2-enedioate	300805	1	1	1	274636	C03453	158.021	2.21617
C24 H20 N11	85208.1	1	1	1	47.1518		462.192	2.2225
His-Nap-OH	23862	913.819	1187.26	158262	1		474.158	2.227
2-Methoxyestrone 3-glucuronide	197573	77786.9	110368	1	161640	C11132	476.206	2.23967
L-Galactonate Esi-125.0V2.2289999	10547.7	1	76.6353	1157830	743145	C15930	196.058	2.229
RG-108	89099	1	1	1	2068.59		334.095	2.2206
Licofelone Esi-125.0V2.242267	531277	1.74306e+06	1.65712e+06	2.51643e+06	518879		425.141	2.24227
C11 H16 N5 O3	142627	1	1	1	48.703		266.125	2.24925
C6 H16 N8 O2	2699.91	1	1	1	112374		232.139	2.2436
L-beta-aspartyl-L-phenylalanine	174108	46.7765	1	1	206548		280.105	2.25457
C31 H42 Cl N O2 S2	31.1732	1	1	1	37988.7		559.234	2.2435
C21 H20 N8 O5	1330.62	1	1	1	40103.9		464.155	2.2564
Leu Arg	144202	1	1	1	140620		287.195	2.28183
3,5-Dinitro-4-hydroxyphenylpyruvate	356228	1	45.156	354198	337533	C04286	330.035	2.4358
Endecaphyllin X	46841	1	1	1	1459.1		630.115	2.4484
2-Hydroxybutane-1,2,3-tricarboxylate Esi-125.0V2.5199335	1.69682e+06	227062	318062	750496	2.05285e+06	C02225	206.042	2.51993
Ile Ala	180281	1	1	1	2581.76		202.131	2.6484
C31 H13 N14 O4	29758.6	1	1	1	58855.7		645.124	2.63033
Ile Glu	592457	1	1	2122.32	518758		260.136	2.67975
C29 H12 N6 O5	57213.3	1	1	37.4379	69567		524.088	2.69543
C18 H18 N2 O S	186412	1	1	1	224913		310.115	2.82183
Mesaconic acid Esi-125.0V2.9144545	3637.64	228565	275100	347965	1	C01732	130.026	2.91445
Maltotriitol	60178.9	1	1	1	38.0779		552.192	2.9375
C25 H36 N5 S3	121251	1	1	1	101751		502.213	2.91
R207910	3788.91	145808	1	1	1	C14122	600.165	2.9556
Ile Ala Esi-125.0V2.9441664	167046	1	1	1	109425		202.131	2.94417
Ile Glu Esi-125.0V2.9573748	1.0162e+06	1	1946.98	1	818054		260.137	2.95737
C24 H26 N9 O S	200980	1	1	1	135273		488.197	2.98733
Glycyl-L-leucine	268382	1	1	1	3586.63	C02155	188.115	3.0196
579.2014@3.1390002	28604.7	1	1	1	30.9538		579.201	3.139
N2-Acetyl-L-aminoadipate	137293	1	1	1	2596.84	C12986	203.079	3.3074
Glycyl-L-leucine Esi-125.0V3.3452501	243642	1	1	1	60.1929	C02155	188.115	3.34525
Val Val	525011	1	1	1	370409		216.147	3.3915
4-Pyridoxic acid	446088	365731	684987	1132493	435050	C00847	183.053	3.4654
Rolitetracycline	112327	1	1	1	99040.4	C12933	527.23	3.66367
819.2486@3.7542002	265982	212659	485963	765913	262136		819.249	3.7542
Artelastochromene	193284	1	1	1	94071.6		486.205	3.784
C21 H36 N5 O7 S3	97811.7	1	1	1	1		566.179	3.82067
789.2617@3.83625	41948.7	1	1	1	29.9231		789.262	3.83625
Gly Tyr	2246	1	1	1	73430.5		238.095	3.9222
His Tyr His	2150.07	1	1	1	100038		501.196	4.1624
Phe Thr	10088.1	1	1	1	527656		266.125	4.1594
Ile Ala Esi-125.0V4.1798	856588	1	1	1	6383.81		202.131	4.1798
Simeconazole	249074	1	1	1	182579	C18544	293.136	4.27383
Ser Phe Gly	1505.31	1	1	1	43795.6		309.131	4.2788
C9 H14 N8 O3	107804	1	1	1	107287		282.118	4.28133
C24 H32 N7 O2	133390	1	1	1	1		450.265	4.321
Ser Ile Esi-125.0V4.333	993921	1	1	1	6328.29		218.126	4.333
L-beta-aspartyl-L-phenylalanine Esi-125.0V4.3438	714112	45.7889	1	1	86.0978		280.106	4.3438
Ala Ala Val	408537	1	1	1	1		259.152	4.33967
C29 H23 N5	40581.8	1	1	1	1067.11		441.197	4.3392
Pterin-6-carboxylic Acid	70384.4	1	1	1	1		207.04	4.36133
13-Dihydrocarminomycin	68312.5	1	1	1	81303.8	C12431	515.177	4.37183
Quinic acid	146808	85613.9	79966.2	168248	176837	C00296	252.084	4.3884
C13 H10 N5 O9	1859637	1.05728e+06	1.05352e+06	852139	1999772		380.048	4.44667
C14 H11 N10 O9	62335	142150	1393.26	1	47532.1		463.071	4.49209
5'-S-Methyl-5'-thioinosine	105353	1542.72	1	1	1915.11	C19787	358.094	4.55343
C44 H9 N6 O2	472.672	13718.3	16224.9	1	1		653.08	4.57175
C31 H36 N2 O7 S	64946.9	1	1	1	1434.38		580.223	4.5646
C23 H18 N15 O11	28807	1	1	1	31.1144		680.13	4.5625
C42 H27 N	250623	1	28.1261	28.0293	250986		545.219	4.56888
A 922500	156994	1	1	29.5113	142244		488.198	4.57757
C22 H18 N16 O	39262.6	1	1	1	32291.7		522.183	4.5755
Pranlukast	51217.5	1	22.2775	1	43586.5		526.178	4.57043
p-Salicylic acid	108561	49.616	107333	104810	113907	C00156	138.031	4.58415
Biotin-X-NHS	988.03	1	1	1	42157.1		514.211	4.5796
Kanamycin	1209.62	1	1	1	45738.2	C01822	530.241	4.591
2-Keto-3-deoxyoctonate (KDO) Esi-125.0V4.5994005	131995	86310.9	106064	369234	157234		284.074	4.5994
C34 H39 O3 S2	174050	1	1	1	162596		559.234	4.60133
C24 H32 N5 O5 S	202544	1	1	1	195108		502.213	4.6055
Myxothiazol Z	78731.2	1	1	1	81892.7	C15675	548.2	4.60267
Ile Glu Esi-125.0V4.606833	309866	1	1	1	330036		260.138	4.60683
Poly-g-D-glutamate	35026.4	1	1	1	35728.5	C05723	578.211	4.60133
Ile Asp	183649	1	1	1	140538		246.123	4.60167
3-Dehydroquinic acid	130662	1	1	1	115533	C00944	190.047	4.62933
Ile Ala Esi-125.0V4.6575003	287173	1	1	1	235136		202.131	4.6575
C22 H21 N15	147865	1	1	1	2819.41		495.208	4.676
Levobunolol glucuronide	89101.3	1	1	1	85055.4		467.216	4.71783
Acetyllysine	170403	1	1	1	143556	C12989	188.115	4.71467
C32 H30 N2 O2	45520.9	1	1	1	34914.8		474.23	4.72083
Leu Thr	232655	1	1	1	199631		232.141	4.72583
N1-(alpha-D-ribosyl)-5,6-dimethyl-benzimidazole	78301.5	1	1	1	37.941	C05775	278.125	4.73775
SRT 1720	162037	29.7238	1026.63	1	122447		529.188	4.73822
Cycloartomunoxanthone	90321.5	61908.6	85626.1	1	2287.71		448.151	4.75018
Topotecan	82936.5	1	1	1	49.406	C11158	481.188	4.71275
His Asp	2036.99	280440	1	1	48.9004		316.101	4.80933
Asp-Phe methyl ester	216082	905.097	1	1	164183	C11045	294.12	4.74475
Daphnoline	57674.8	1	1	1	1202.43	C09418	580.255	4.7686
C24 H25 O2	109190	1	1	1	87198.1		345.187	4.78433
C8 H16 N5 O4	181858	1	1	1	166914		246.12	4.79067
C27 H28 N11	1238.21	1	1	1	21947		506.254	4.8016
(+)-Nutlin-3	26067.9	1	1	1	30.7172		626.168	4.79875
(+)-Nutlin-3 Esi-125.0V4.808	59459.8	1	1	1	38136.4		640.184	4.808
C6 H6 N3 O3	154239	1	1	1	155131		168.04	4.80717
842.1823@4.8156667	49265.8	27128.3	35996.9	1	39619.2		842.182	4.81567
C16 H19 N7 S	27481.8	1	1	1	889.88		341.145	4.8186
Ile Glu Esi-125.0V4.8213334	654463	1	1	1	479692		260.136	4.82133
C38 H46 N2 O8 S2	38040.2	1	1	1	29750.6		722.268	4.819
C17 H24 N3 O12	147272	209481	289403	55487.1	174930		462.135	4.824
Catechin 7,3'-di-O-beta-D-glucopyranoside	26380.3	1	1	1	641.651		660.189	4.8236
His Gln Arg	101134	1	1	1	83799.9		499.249	4.83067
C12 H18 N5 O3	144895	1	1	1	103499		280.14	4.83283
Spiperone	43475.2	1	1	1	30965		441.208	4.8375
Codonocarpine	2991.3	1	1	1	97687.2	C10582	465.228	4.8602
C13 H27 N19	133338	1	1	1	96218.4		449.27	4.8515
C25 H35 O8 S	273082	1	1	1	221471		495.204	4.8485
Azelastine	1222.53	1	127998	72543.1	922.19	C07768	381.16	4.8632
Gly Phe	2835.15	1	1	1	84710.2		222.1	4.8522
Indomethacin heptyl ester	135810	1	1	1	107347		515.209	4.85883
2-hydroxy-2-methyl-butyric acid	261297	1	1	238368	356271		118.063	4.91467
Trp Met Met	66255.2	1	1	1	44283.8		526.19	4.88483
Prolylhydroxyproline	3880.24	1	1	1	223726		274.115	4.8876
Sarothralin	54873.9	1	1	1	1616.51	C09969	594.249	4.9118
971.4122@4.900273	787.144	40027	28550.7	1	23888.8		971.412	4.90027
C35 H47 N3 O2 S3	40304.3	1	1	1	1137.26		637.283	4.8922
DMG-MINO	36375.5	1	1	1	34123.9	C12011	617.272	4.88983
C28 H24 N7 O4	23404.8	1	1	1	677.297		522.186	4.9218
C12 H16 N5 O3	61688.5	1	1	1	1		278.125	4.907
C29 H34 N O7 S	152890	1	1	1	98723		540.205	4.91767
phenylglycol 3-O-sulfate	1.28237e+06	2868286	113.956	1	128.988		234.019	4.92125
C42 H31 N5 O	35535.1	1	1	1	31.8371		621.248	4.92825
C35 H42 N3 O2 S3	25304.7	1	1	1	31.956		632.252	4.94775
C11 H15 N9 O2	72725.6	1	1	1	1		305.136	4.95067
C15 H22 N6 O11	222031	276882	424987	84656.4	203774		462.134	4.9556
Lacto-N-triaose	61965.5	1	1	1	53355.3		605.22	4.9575
(7R)-7-(5-Carboxy-5-oxopentanoyl)aminocephalosporinate	137263	133620	139814	58750.1	176377	C04712	414.075	4.9684
819.274@4.969111	736.127	93008	90736.2	1	34.8404		819.274	4.96911
C34 H28 N6 O3	32.4028	1	1	1	33414.1		568.221	4.9555
CAY10506	44142.2	1	1	1407.78	48689		454.108	4.96625
C41 H44 N O3 S2	83659.9	1	1	1	66509.8		662.276	4.9695
C21 H18 N5 O12	61244.2	97374.3	72582.4	1	85523.4		532.095	4.96225
4-Chlorophenoxyacetate	287356	550814	382454	1	363250	C07088	232.013	4.95558
Zaragozic acid A	117604	1	1	1	98343		690.29	4.96817
3,4-Dihydroxybenzoic acid	497724	1	53.582	536642	418265	C00230	154.027	4.9683
C30 H34 N3 O5 S2	32531.6	1	1	1	39136.1		580.191	4.96983
C29 H35 N7 O9 S	61494.9	262732	178318	66123.3	88347		657.221	4.97953
C17 H15 N14 O5	25600.9	1	1	26.3488	1077.49		495.134	4.97533
C17 H30 N5 O S2	86032.9	1	1	1	60985		384.187	4.97917
C32 H38 N2 O S2	5610.74	1	29.2927	1	296234		530.244	4.97917
C32 H28 N6 O2	100276	1	1	1	106174		528.226	4.981
C34 H46 Cl2 N6 O2	30655	1	1	1	1		640.308	5.00233
9-Thiocyanato-androst-4-ene-3,11,17-trione	1.03035e+06	5.03562e+06	2.96311e+06	1.90812e+06	1.13918e+06	C14917	357.14	4.99673
Maltotriitol Esi-125.0V4.9942	214907	52050.1	55750.4	46715.1	207319		552.192	4.9942
psychosine sulfate	322389	1	763.127	1	280355	C02744	587.299	5.03413
Coixinden B	93600	1	1	1	93037.6	C17917	280.101	5.00117
6-Hydroxyindolelactate	168196	597815	537240	568274	193923	C05657	267.073	5.00653
Leu Val	735512	1	1	1	553784		230.162	5.00183
C37 H37 O8	293661	95034.5	95977.2	35927.5	281013		609.249	5.02547
Tyr Ala	382824	1	1	1	276070		252.11	5.01867
C30 H34 N4 O2	32212.4	1	1	1	27.8924		482.269	5.0125
C33 H37 N10 O2 S2	38357.7	1	1	1	43848.9		669.249	5.01917
C40 H36 N4 O2 S	169292	34.4271	1	1	190953		636.259	5.028
C15 H18 N2 O S2	177470	1232.65	1	1	200267		306.087	5.031
Tigecycline	220395	145714	164093	1	232850	C12012	585.281	5.04717
C25 H27 O2	168020	1	1	1	114128		359.2	5.03467
Lys Gln Ala	135622	1	1	1	142206		391.208	5.04017
Lys Gln Asp	107948	1	1	1	114823		389.192	5.0685
Bialaphos	45903.6	1	1	1	49627	C06457	383.145	5.0755
Lys Cys Gln	78093.8	1	1	1	82777.9		423.18	5.07883
17α-(N-Acetyl-D-glucosaminyl)-estradiol 3-D-glucuronide	81060.9	863.83	1	1	1976.77	C04806	651.291	5.09186
C35 H45 N3 O S3	71388.7	1	799.235	1	84464.6		619.272	5.08175
Cis-zeatin-9-N-glucoside	53725.1	1	1	1	55526.4		427.172	5.09617
C12 H22 N O S	494658	1705.64	102962	1	424055		228.144	5.11745
Gly Phe Esi-125.0V5.1080003	226055	1	1481.53	1	187752		222.1	5.108
C14 H22 N4 O S	148957	1	1	1	109675		294.151	5.10383
Glu Trp	75496.1	1	1	1	62117.3		333.131	5.11783
C27 H30 N7	101529	1	1	1	1603.33		452.255	5.1222
Diphenoxylate	42.7061	1	1	1	41551.2	C07872	498.253	5.1245
720.2899@5.1168885	37659.6	1	35539.6	1	36106.1		720.29	5.11689
11-beta-hydroxyandrosterone-3-glucuronide	125381	1	1	1	94987.1		528.257	5.12917
C27 H28 N9 O	91581.3	1	1	1	78150.8		494.242	5.12567
758.2671@5.1271667	27443.5	1	1	1	29694.5		758.267	5.12717
Methylsalicyluric acid	166146	158147	298803	505848	158588		209.068	5.1526
604.2733@5.137	92657.4	38.0314	45854.7	1	86769.1		604.273	5.137
Ala Phe	469528	1	1217.75	1	382686		236.115	5.13975
Phe Thr Esi-125.0V5.1472	643059	1491.06	1592.34	1	533516		266.126	5.1472
11-Chloro-8E,10E-undecadien-1-ol	349657	1	1	1	380348		262.134	5.1385
C36 H47 N4 O2 S2	203653	1	1	1	153112		631.313	5.1395
Exiguaflavanone D	2079.26	1	1	1	42857.4		522.26	5.1264
Usambarine	122855	1	1	1	90817.6	C09250	496.285	5.14383
C17 H32 N13 O3	100779	1	1	1	78814.8		466.272	5.14183
C32 H56 N4 O S4	62206.5	1	1	1	48676.9		640.338	5.1475
Gln Arg Gln	100873	1	1	1	82895.8		490.249	5.15683
C22 H45 Cl2 N O3 S	3542.3	1	1	1	153256		473.248	5.1502
C25 H35 Cl S	170898	1	1	1	153100		402.218	5.162
Piscidic Acid	58519.4	1	1	36.9419	1429.43		256.058	5.155
Leu Val Esi-125.0V5.166467	2.35012e+06	106976	318140	123477	1.84414e+06		230.162	5.16647
Ramipril	287162	1	1	1	231689	C07232	416.227	5.15833
C26 H30 N O2	2645.49	1	1	1	121612		388.227	5.1658
D-Tryptophan	1.59196e+06	3.72852e+06	3.51666e+06	4.90528e+06	1.62903e+06	C00525	204.089	5.17013
C11 H14 N5 O4	159021	1	1094.75	1	157310		280.104	5.16763
C34 H52 N8 S3	57577.1	1	1	1	50881.5		668.351	5.16733
LysoPE(0:0/24:6(6Z,9Z,12Z,15Z,18Z,21Z))	311134	1	1	1	255778		553.318	5.171
C10 H5 N O5	110424	262068	160336	269369	118630		219.016	5.16907
Obliquine	51243.4	1	1	1	32.5258	C12183	448.202	5.16575
C11 H22 N5 S3	95206.4	122285	1	36.4112	2637.59		320.102	5.17511
6-Hydroxykynurenate	142609	483026	315894	540180	156513	C05663	205.037	5.17467
Arg His Thr	129620	1	1	1	191101		412.218	5.177
(2-Butylbenzofuran-3-yl)(4-hydroxyphenyl)ketone	364624	42.7386	34.7081	1	324184	C15049	294.125	5.1865
C25 H49 Cl O8 S	62030.4	1	1	1	1		544.287	5.19433
C30 H45 Cl N15 O2	37739.7	1	1	1	28842.5		682.36	5.18417
674.3369@5.1843333	48710.4	1	1	1	49502.8		674.337	5.18433
C23 H33 N6 S	264068	39758	169148	48477.9	180647		425.249	5.18753
C40 H56 Cl2 N O6	48857	1	1	1	28.9996		716.363	5.19875
3-Hydroxy-4-methoxyphenylacetic acid	254855	107341	100806	121791	338780		182.057	5.19233
C29 H16 N16 O6	33708.6	37376.4	29.1188	1	886.548		684.143	5.21311
C19 H36 N13 O3	91969.4	1	1	1	1017.81		494.306	5.2202
C9 H11 N4 O5 S	149904	71576.5	150631	494201	161711		287.045	5.24367
N-Acetyl-DL-methionine	157115	37.1745	91410	158209	171313		191.06	5.24869
C36 H38 N4 O2	58914.7	1	1	1	1196.16		558.301	5.2468
687.3499@5.2692003	1663.17	1	1	1	57699.7		687.35	5.2692
Taurochenodeoxycholic acid	79344.1	1	1	1	1638.42	C05465	499.295	5.261
Evasterioside A	24285.9	1	1	1	28.9853		736.374	5.26575
C22 H34 N14 S	2555.55	1	1	1	49709.5		526.279	5.2676
C36 H47 N2 O S3	30731.1	1	1	1	996.775		619.279	5.2634
C12 H18 N5 O2	169811	1	1	1	117377		264.146	5.2675
3,16-Dideoxymexicanolide-3β-Diol	1383.2	1	1	1	53930.4		472.245	5.2064
C18 H36 N16 O2	50374.1	1	1	1	28.8322		508.321	5.29925
S-NEPC	150633	41256.1	50.9719	129526	167673		315.076	5.27085
Ile Leu	311199	1	1	1	179747		244.178	5.31383
788.1233@5.3638	1174.62	1	1	1	42317.5		788.123	5.3638
C23 H15	52964.8	1	1	1	35.8966		291.12	5.37825
C38 H32 N4 O9	75438.6	1	1	1	66196		688.22	5.38467
Digitoxigenin bisdigitoxoside	56540.4	1	1	1	46554.7		680.383	5.39267
C13 H20 N5 O3	376970	1	1	1	290127		294.156	5.4065
C38 H40 N O3	110801	1	1	1	95368.9		558.302	5.415
3,3'-Dimethoxybenzidine-4,4'-diisocyanate	671736	314752	351644	899694	643054	C19403	356.102	5.41887
Methohexital	197519	27.4404	1	1	162733	C07844	262.133	5.43514
497.2665@5.423	19728	1	1	1	25.3565		497.267	5.423
Etiocholan-3α-ol-17-one 3-glucuronide	83694.1	1	1	1	71195.3	C11136	526.277	5.41817
bis(7)-Tacrine	129655	1	1	1	101275		538.332	5.42117
C20 H36 N13 O3	138656	1	1	1	111060		506.308	5.426
CAY10585	27075	1	1	1	1055.79		481.21	5.4354
Deoxynojirimycin Tetrabenzyl Ether	48650.4	1	1	1	48330.8		569.279	5.4315
C25 H43 N3 S4	58602	1	1	1	56405.4		513.231	5.43133
C24 H17	1680	1	1	1	51174.4		305.136	5.4352
Trp Ala	57164.4	1	1	1	1307.62		275.126	5.4348
C24 H41 N2 S3	37679.3	1	1	1	37333.8		453.245	5.43667
C36 H65 O S5	56620.9	1	1	1	68200.9		673.359	5.4455
C5 H11 N4 O	206369	1	1	1	246323		143.094	5.43833
2H-Indol-2-one, 1,3-dihydro-4-[2-hydroxy-3-[(1-methylethyl)amino]propoxy]-	1.96672e+06	1	50567.5	33.3555	1.66637e+06		264.146	5.4482
C25 H33 N6 O	83495.4	1	1	1	88855.7		433.273	5.4435
MID42303:1α,25-dihydroxy-24a,24b-dihomo-22-thiavitamin D3 / 1α,25-dihydroxy-24a,24b-dihomo-22-thiach	888939	1	1	1	692497		508.322	5.44767
Pro Arg Arg	182402	1	1	1	2844.88		473.273	5.4554
C12 H35 Cl N12 O S	176297	1	25.578	1	2976.58		430.244	5.47333
p-Salicylic acid Esi-125.0V5.4561334	8401027	634939	1.28357e+06	2.35873e+06	8.01193e+06	C00156	138.031	5.45613
451.2269@5.4558334	56366.1	1	1	1	49931.3		451.227	5.45583
Ile Leu Esi-125.0V5.4639997	8498360	40.0341	126612	69014.5	6.69931e+06		244.178	5.464
Quinone	2515.72	1	1	1	107261	C00472	108.021	5.454
Quinamide Isopropylidene	87187.8	1	35.3235	1067.77	72164.8		231.11	5.46378
C27 H32 N4 O3	109223	1	1	1	113602		460.254	5.4675
Glu Trp Esi-125.0V5.4665	79955.5	1	1	1	61016		333.132	5.4665
17-phenyl trinor PGF2α methyl ester	3379.63	1	1	1	117263		402.242	5.4868
Geldanamycin	2548.51	1	1	1	105998	C11222	560.273	5.4714
C22 H23 N3 O	73958.9	1	33.1778	1	75248.5		345.187	5.47786
C30 H52 S4	148628	1	1	1	114640		540.295	5.478
C25 H19 N14	1559.78	1	1	1	65687.2		515.191	5.4806
C12 H18 N5 O2 S	173093	1	1	1	148123		296.118	5.47917
C25 H40 Cl N15 O2	72988.9	1	1	1	42.8302		617.322	5.47775
C11 H26 N13 O2	57223.8	1	1	1	1285.29		372.234	5.4872
Chaetoglobosin A	429728	67268	137253	30961	532442		574.269	5.48967
C28 H36 N O15	79012	1	1	1	110430		626.208	5.49267
20-Hydroxy-PGF2α	2780.97	1	1	1	84660		416.238	5.487
Mevalonolactone	4338.67	1	1	331016	269157		130.063	5.51187
MID42018:26,26,26,27,27,27-hexafluoro-1α,25-dihydroxy-16,17,23,23,24,24-hexadehydrovitamin D3 / 26,2	74268.9	1	1	1	1457.91		578.245	5.5132
Bouillonamide B	47726	1	1	1	36.2353		627.307	5.519
C22 H31 N11 O2	30460.9	1	1	1	38128.5		481.269	5.51667
841.4479@5.5206666	118532	1	1	1	84980.4		841.448	5.52067
C10 H13 N4 O3	61006.2	1	1	1	79304.6		237.099	5.5205
Psilocybin	192043	43.9217	128877	1	186466	C07576	284.092	5.5183
Methaphenilene	299871	1	1	1	223213	C11113	260.136	5.5225
C21 H32 N15 O4	431062	1084.23	38431.3	1	307011		558.275	5.53382
C35 H21 N9	30703.1	1	1	1	61784.9		567.191	5.52683
C13 H23 N3 O3 S	48023	1	1	1	40423.2		301.146	5.53483
3-α(S)-Strictosidine	94878.2	1	1	1	1681.69	C03470	576.23	5.5392
C26 H16	118417	1	1	1	43.9711		328.128	5.527
C42 H32 N3 O4	32612.6	1	1	1	24716.1		642.238	5.5625
C9 H16 N5 O3	102562	1	1	1	74522.1		242.125	5.55883
Cibarian	112049	198679	146971	95390.3	94850.7	C08473	428.09	5.55173
C39 H57 Cl3 N6 O	58991.8	1	1	1	33.6097		730.369	5.578
C42 H32 N3 O5	151688	1	22.096	1	170223		658.231	5.58414
C36 H41 O8 S	104007	1	1	1	96778		633.25	5.58967
C20 H33 N8 S2	24615.8	1	1	1	1		449.227	5.601
Primary fluorescent chlorophyll catabolite	60742.7	1	1	1	67179.4	C18098	688.313	5.5935
Phe4Cl-His-OH	405289	1.21668e+06	1.1383e+06	738513	557471		444.085	5.5996
GW 6471	31010.5	1	1	1	948.509	C15620	695.284	5.5986
C39 H35 N7 O4	16033	1	1	1	678.191		665.273	5.6082
C25 H40 N O15 S	58255.1	1	1	1	1603.63		626.21	5.624
Amikacin	57840.6	1	1	1	55185.7	C06820	631.295	5.651
3,4,5,2',4',6'-Hexahydroxychalcone 2'-glucoside	81436	68.9622	1	1	1		466.112	5.6385
digitalin	30394.1	1	1	1	41071.4	C08862	758.372	5.63883
Taurocholic acid	64604.8	1	1	1	66622.1	C05122	515.293	5.6685
Trilobine	57086.7	1	1	1	58583.2	C09669	608.261	5.65583
Citraconic acid dimethyl ester	238493	1	1	1	222809	C05126	158.058	5.659
Glycocholic acid 3-glucuronide	52812.6	1	1	1	57746.4		643.351	5.671
1861.8801@5.676	30372.8	375977	385585	50616.4	29296.9		1861.88	5.676
Loperamide	84475.2	1	1	1	87447.5	C07080	536.245	5.6815
C29 H44 O6 S	287945	1	1	1	235660		520.286	5.688
Pioglitazone	54848.6	1	1	1	56132.4	C07675	356.118	5.68817
C12 H24 N O3 S2	80014.8	1	1	1	92465.6		294.12	5.705
Phe Leu	716723	1	1	1	709831		278.162	5.752
Ethyl 3-hydroxybutyrate	1.42011e+06	262908	254636	930738	1.46846e+06	C03499	132.078	5.77887
C11 H13 N4 O6 S	568375	1	1	4063.81	592208		329.055	5.78213
C35 H14 O5	46979.3	69088.2	90213.6	45561.1	43266.2		514.085	5.78087
C39 H49 N S2	1463.17	1	1	1	28216.7		595.331	5.825
C28 H20 O8 S	59263.1	1325.17	43919.2	1	56469.3		516.09	5.83164
flumethasone pivalate	1248.11	1	1	1	20594.2		554.27	5.8414
Flunarizine	85170.9	1	1	1	1894.95		450.211	5.8416
Hexanoylglycine	47.7104	1	107694	724252	2129.06		173.105	5.85511
C23 H44 Cl N9 O S	37999.9	1	1	1	1146.37		529.31	5.8406
C15 H21 N6 O2	133920	1	1	1	132792		317.172	5.85667
Jervine	100954	1	1	1	2146.94	C10811	471.301	5.8524
C40 H37 N2 O3	61341.6	1	1	1	45799.8		593.281	5.86517
N- (3-Trifluoromethylphenyl)Piperazine (TFMPP)	160049	1	1	54493.3	108054		276.11	5.869
C19 H49 Cl N20 O2 S	48086.6	1	1	1	1077.46		656.374	5.8648
C25 H42 N12 O S	288110	1	1	1	273721		558.333	5.88117
6-Thioguanosine monophosphate	96794.4	234385	172988	169951	83994.8	C16619	425.04	5.8906
Olprinone	93029.1	37.5181	2008.08	1	103465	C13546	310.107	5.90556
L-Glutamic acid n-butyl ester	2299.36	1	1	83881.6	121607		203.115	5.91038
Arg Arg Gln	1709.79	1	1	1	53731.3		458.272	5.9478
Nitrovin	256418	1	33765.2	128601	226407	C19487	420.103	5.94483
C11 H12 N O	78904.8	1502.95	1	102752	1718.34		174.089	5.9538
C20 H14 N5 O11	126795	1	52583.9	51007	112894		500.069	5.96492
C33 H29 N20 O2	1207.5	1	1	1	21622.4		737.283	5.959
C30 H33 N2 O3	132769	1	1	1	100746		469.251	5.98083
C13 H19 N9 O	1849.35	1	1	1	43930.5		317.171	5.9832
C30 H39 N8 O2	55425.4	1	1	1	1		543.323	6.01367
C33 H21 N2 O	20185.4	1	1	32360.8	27.3819		461.166	6.04614
585.3437@6.047	42245.6	1	1	1	1194.06		585.344	6.047
C14 H10 N10 O	161815	1	1	79815.8	165587		334.104	6.064
Phenylacetylglycine methyl ester	62149.4	1	1	249551	1538.68		207.089	6.06825
C40 H63 O2 S4	818.835	1	1	1	19520.3		703.372	6.1052
N-Isopropylterephthalaldehydamide	53119	1	1	1	66700.7		237.099	6.10817
Nitrovin Esi-125.0V6.1365714	74963	1	1	30.9809	83288.8	C19487	420.102	6.13657
1990.023@6.1526923	11666.8	45547.8	41839.8	94868	25.576		1990.02	6.15269
Pfaffoside A	11770.1	1	1	1	24.5127	C08966	748.399	6.16225
C35 H44 N12 O2	31650.1	1	1	1	27663.9		664.37	6.16633
4,4'-Dihydroxyalloxanthin	29243.5	1	1	1	28398.6		642.391	6.17033
KAPA	149050	1	1	1	174142	C01092	187.12	6.18667
BQ 485	51476.1	116068	133764	49029.4	56299.8	C11362	628.339	6.2624
C18 H18 N4 O14	244321	105269	272390	162932	237224		514.084	6.28747
Proacacipetalin	90869.6	1	1	1	76906.9	C08338	259.104	6.279
C20 H20 N13 O	27.0128	1	1	43136.8	31.6591		458.188	6.3008
C21 H22 N O15	31428.2	130231	138926	56442.8	32.0922		528.099	6.33831
C16 H12 N13 O4	47259.5	1	1	994.756	40218		450.113	6.34137
C10 H13 N4 O2	93825.3	1	1	1	112653		221.104	6.397
C17 H14 N13 O4	92804.8	1	1	1	76954.3		464.128	6.41817
C20 H35 N21	39939.8	1	1	1	925.6		569.338	6.4414
C17 H18 N6 O8	379477	1	61281	226662	259217		434.118	6.47875
C17 H16 N12 O10	126575	1	32.4996	77717.5	105623		548.11	6.4833
(R)-5-Phosphomevalonate	91764.2	1	1	1	52469.5	C01107	288.062	6.4865
1687.9136@6.561	23.3665	46049.2	48302.5	1	28.0145		1687.91	6.561
Vanillin	10252366	2.80295e+06	2.2595e+06	1.67747e+06	9409593	C00755	152.047	6.61487
C27 H13 N3 O11	152698	1194.23	30.7112	1	129212		555.055	6.61256
C32 H17 N6 O11	299200	1274.56	31.6109	1	254874		661.095	6.612
C22 H24 N15 O6	65132.2	74702.1	1641.38	1	66240.8		594.202	6.63291
Dimethyl suberate	204252	1	1	1834.87	173111	C17803	202.12	6.6535
768.2575@6.6866674	65244	132973	140084	154579	70798.7		768.258	6.68667
dexamethasone phosphate	59948.5	1	32.5097	41826.8	1704.05		472.169	6.73811
Cortolone-3-glucuronide	44127.2	1	80900.3	1	56700.8	C03033	542.271	6.78811
NH-Phe(NMe)-Gly-OMe	315130	138769	441925	178592	281210		296.137	6.98427
C14 H30 N6 O3	61381	1	176874	221278	1329.95		330.238	7.18818
C11 H23 N4 O2	1690.69	78474.2	91788.7	71194.4	1		243.182	7.21182
Scutamoenin	164618	1	1	1	128050		302.078	7.28667
C16 H37 N4 O3	61556	1	1	1	1		333.286	7.52333
Fluopicolide	12423484	37091532	34539644	16764799	17690756	C18464	427.973	7.62313
Rebeccamycin	64958.2	1	1	1758.91	1567.38	C19701	615.08	7.63429
C40 H30 N4 O	37987.9	1	35515.9	33526.2	35563.2		582.244	7.72058
C16 H33 N2 O9	272647	46.1111	162748	152313	358502		397.221	8.09338
MID42022:(22E)-26,26,26,27,27,27-hexafluoro-1α,25-dihydroxy-22,23-didehydrovitamin D3 / (22E)-26,26,	227514	1	1366.47	87645.7	220580		568.26	8.22582
C16 H31 N9 O	43.9289	1	1	90128.3	1383.85		365.265	8.24883
C12 H28 N3 O3 S	392270	45.9086	1	88.4615	363402		294.184	8.23563
C20 H28 N18 O3	84876.8	1	1	1471.68	106439		568.259	8.4155
C18 H33 N9 O	109725	1	1	123337	86337.9		391.28	8.48889
Kanamycin Esi-125.0V8.512667	126375	1	1	39.9596	3051.02	C01822	544.258	8.51267
Aromoline	1.96912e+06	644568	414660	708740	2.07685e+06	C06514	594.275	8.57833
C21 H36 N11 O8	5.68839e+06	2.13754e+06	1.68061e+06	2.55768e+06	5727092		570.275	8.81333
Lauryl hydrogen sulfate	755192	568848	299198	514979	1	C11166	266.154	8.84425
C17 H31 N9 O4	163065	1	1	102007	217111		425.251	8.98367
C21 H33 N9 O4	1664.21	1	1	92970.4	2336.07		475.265	8.98986
C21 H36 N11 O8 Esi-125.0V9.098133	3.65919e+06	1776564	1.60511e+06	3487530	4.49147e+06		570.274	9.09813
C19 H31 N12 O3	49.8285	1	1	2130.81	103598		475.265	9.19617
Guattegaumerine	8197058	3.45592e+06	3282254	5442526	9990839	C06511	596.29	9.24533
C19 H33 N6 O5	2.91686e+06	1.30529e+06	2.73206e+06	2.62438e+06	3.86324e+06		425.25	9.2944
PG(22:6(4Z,7Z,10Z,13Z,16Z,19Z)/18:3(9Z,12Z,15Z))	214656	1	63672.6	229662	374878		876.514	9.319
Dibekacin	379299	186396	165282	567257	476728		451.266	9.32667
C12 H28 N6 O	193461	1	1	1	276213		272.232	9.39283
C17 H25 N19	117757	1	1	95976.4	130407		495.254	9.49456
5-hydroperoxy-7-[3,5-epidioxy-2-(2-octenyl)-cyclopentyl]-6-heptenoic acid	233522	1	1	62.3428	205043		354.204	9.56671
Dibekacin Esi-125.0V9.639866	6383343	2008229	4685182	4391395	8221380		451.266	9.63987
Thromboxane A2	160006	1	1	55.9051	163117	C02198	398.23	9.70914
Rigin	3253.67	1	1	1	198927		456.244	9.7648
928.5452@9.768834	334913	1	72040.3	300508	580872		928.545	9.76883
Istamycin C1	1.4939e+06	188290	354294	1.68806e+06	1967716	C17996	477.281	9.8644
766.1657@10.036454	75721.2	70406	1	68903.5	1680.34		766.166	10.0365
783.1547@10.0674	1393.09	1	1	1	58985.7		783.155	10.0674
847.169@10.085333	95741.3	1	59292.4	80903.6	113389		847.169	10.0853
911.1794@10.108001	123944	68672.7	88536	109679	145962		911.179	10.108
C10 H22 N3 O	90698.4	1	1	1	110624		200.177	10.1158
C12 H34 Cl N8	81017.2	1	1	98776.5	74025.6		325.259	10.3227
Phe Arg Arg	12136.9	1	1.36605e+06	94.399	2.53196e+06		477.281	10.3734
C12 H24 N3 O	171005	1	1	105650	203202		226.192	10.4157
Sarcostin	113502	1	1	1	2437.29	C17770	382.236	10.4984
Phaseolotoxin	58.638	1	1	3331.28	136910	C08440	577.205	10.5272
Phe Arg Arg Esi-125.0V10.74157	76.8385	1	1	319122	426661		477.28	10.7416
C17 H35 N7 O	36.5225	1	1	1249.28	49870		353.29	10.7428
Isouvaretin	142481	1	1	69492.3	157686	C09759	378.147	10.7444
C16 H28 N3 O	63930.8	1	1	1	77658.7		278.222	10.7437
Lespedezaflavanone G	96111.5	85676.2	285393	1	220063		496.245	10.7481
C17 H31 N10	70055	1	1	111925	99193.7		375.274	10.7747
Pipotiazine	39259	1	1	45478.5	1075.98		475.198	10.7779
C14 H33 N10	37.3617	1	1	72042.9	1755.75		341.289	10.8207
DG(22:2(13Z,16Z)/22:5(7Z,10Z,13Z,16Z,19Z)/0:0)[iso2]	32.3306	1	1	46032.4	1180.57		768.593	10.9517
C26 H41 O S	134459	1	1	153812	163685		401.289	10.9503
DG(19:0/22:3(10Z,13Z,16Z)/0:0)[iso2]	34.0579	1	1	67697.8	34.6268		734.609	10.9698
5-O-Methylleridol	111391	1	1	70405.4	138050		328.132	10.9768
C18 H37 N7 O	245766	1	1	306013	325165		367.305	10.9923
C15 H33 N7 O	100230	1	1	143481	143477		327.274	11.0252
Istamycin C1 Esi-125.0V11.040429	10344.6	1	1	7297.44	1.04692e+06	C17996	477.28	11.0404
3,16-Dideoxymexicanolide-3α-Diol	248776	40.7522	154301	77594.6	332667		472.245	11.0399
Tetranor Iloprost	3228.95	1	1	128640	321724		306.184	11.049
17-trifluoromethylphenyl trinor PGF2α isopropyl ester	511773	107124	447974	128972	744835		498.26	11.067
Cannabisativine	88299.8	1	1	119924	113120	C10576	427.305	11.0798
C12 H26 N6	237156	1	99743.6	308748	488926		254.223	11.0895
Epoxybergamottin	376252	1	107520	275357	346854		354.147	11.0932
C41 H45 N5	44685.3	1	1	28838.7	80486.2		607.368	11.0962
C13 H28 N6 O2	475660	1	1	64.4431	6775.11		300.227	11.1077
C15 H33 N10	87050.8	1	1	110598	109872		353.29	11.1294
C18 H37 N10	77315	1	1	134511	97520.1		393.32	11.1306
C14 H28 N6	394207	1	49.2496	614074	1.08257e+06		280.237	11.2534
C36 H45 N13	42191.7	1	1	29867.8	68315.9		659.39	11.2538
7-Methoxypraecansone B	437952	1	124405	350378	379417		380.162	11.2542
Louisfieserone A	123121	1	56633.6	92559	89424.4		368.163	11.5336
C21 H37 N7 O	50566.4	1	1	107693	2065.99		403.304	11.591
C14 H30 N6	106871	1	1	56.2822	2200.33		282.253	11.9797
Tephrowatsin B	86273.6	1	1	64592.2	1		382.18	11.9948
C15 H32 N6 O2	3514.16	1	1	2411.33	240323		328.258	11.9981
MID42039:(22E)-(25S)-26,26,26-trifluoro-1α,25-dihydroxy-22,23-didehydrovitamin D3 / (22E)-(25S)-26,2	221294	41.5168	146325	244693	268277		528.307	12.0545
Phe Arg Arg Esi-125.0V13.155273	478146	1	191249	379429	5932.04		477.281	13.1553
Arg His Lys	2538.21	1	1	1	138659		439.266	13.222
Dibekacin Esi-125.0V13.349667	135522	1	42.0579	1986.02	1		511.286	13.3497
861.8356@0.9213333	29.6572	1	795.797	1	20599.6		861.836	0.921333
929.8333@0.98524994	1	1	84906.9	96895.8	1872.07		929.833	0.98525
C22 H22 N3	1385.75	1	1	1	57248.8		328.178	1.023
793.8614@1.0276667	1	160403	134719	153614	157036		793.861	1.02767
C20 H2 O26	1	1	55.6417	1	210210		657.884	1.03575
C17 H2 N2 O16 S	1	1	1	1	386421		521.911	1.03967
Probenecid	2115.8	113093	182491	1	1905.55	C07372	285.105	1.0484
Desmethyldehydroamlodipine	5450.21	1	1	1	390222		392.114	1.0986
C18 H28 N3 O10 S	38.293	483037	713608	107325	36.4814		478.15	1.09327
956.9676@1.1013333	1	1	1	1	592790		956.968	1.10133
C10 H20 N3 O10	89.9399	967312	1.54892e+06	1.24126e+06	165689		342.114	1.09308
C23 H12 N5 O	1097.04	1	1	1	34148.3		374.103	1.1634
Dehydroascorbic acid	1382.54	131197	110965	1	1435.86	C00425	174.016	1.1857
Cyclic CMP	1	1	1	172061	48.8429	C00941	305.04	1.206
Vat Yellow 4 Esi-125.0V1.2921666	28.1644	1	1	44407.2	845.587	C19545	392.105	1.29217
Penicillin G	2116.87	1	970.529	96288.9	110279	C05551	334.099	1.2897
Stavudine Esi-125.0V1.2885556	1	1584.68	55167.9	70633.4	35.3086	C07312	224.079	1.28856
C17 H16 N O15 Esi-125.0V1.3132501	1	1	1	342617	49.1615		474.05	1.31325
Chlorpropamide	1	7.09946e+06	7.77139e+06	5077538	4.8906e+06	C06907	168.028	1.33908
deoxyguanosine 5'-monophosphate (dGMP)	2405.38	156236	49.4298	1	95787	C00362	347.063	1.32756
Nap-His-OH	32.6063	179262	152084	1	31.2279		460.139	1.40912
4-Pyridoxic acid Esi-125.0V1.4433	2462.92	1	4624	599214	136485	C00847	183.053	1.4433
Okanin 3,4,3'-trimethyl ether 4'-glucoside Esi-125.0V1.4386	30.7013	1	28.8193	1	36806.9		538.17	1.4386
Uric acid	1	23901964	25695208	15521575	16684734	C00366	168.028	1.75608
N1-(5-Phospho-a-D-ribosyl)-5,6-dimethylbenzimidazole	1453.34	1	1408.84	1	62453.3	C04778	418.113	2.09271
C39 H32 S	759.447	1	1	1	24787.4		532.221	2.2824
N1-Amidinostreptamine 6-phosphate	1	64.646	5290.77	1	461650	C11351	300.082	2.45217
C38 H30 S	3145.86	1	1	1	165954		518.208	2.9826
C30 H27 N10 O2	1961.93	1	1	1	77981		559.234	2.9458
Ser-Tyr-OH	1638.92	30.7859	1	1	60094.1		390.103	4.56533
902.1704@4.695846	33.9356	55444.3	54121.7	66557.9	35448.1		902.17	4.69585
Pivampicillin	2104.98	1	1	1	81717.5	C11750	509.185	4.8758
648.2658@4.9218	879.643	1	1	1	20438.6		648.266	4.9218
p-Hydroxycarvedilol sulfate	1	49102	67820.1	100806	691.455		502.142	4.942
C25 H37 N3 S3	35.1819	1	1	1	48363.1		475.215	4.9255
C27 H36 N O16 S2	925.759	54415.3	52305.9	1	866.243		694.147	4.955
C44 H33 N3	35.9294	1	1	1	26719		603.273	4.99
C35 H32 N2 O9	35.1612	339927	227550	207118	53782.2		624.212	5.00846
4-trans-Hydroxyglipizide	1	1	1	1	26554.8		507.176	5.006
C53 H40 N O2	30.5955	1	1	1	34362		722.306	5.1385
C23 H27 N3	1	1	1	1	47099.4		345.22	5.14533
C30 H60 N3 O2 S5	1029.29	1	1	1	37050.7		654.336	5.171
C49 H48 N6 O	1	1	1	1	21719.4		736.391	5.18267
4-Hydroxy-3-methylbenzoic acid	1	1	1	1	31376.9		152.047	5.187
C53 H50 O	1	24.7294	25.4062	1	41165.3		702.383	5.1928
PG(22:4(7Z,10Z,13Z,16Z)/0:0)	2319.09	1	1	1	163893		560.308	5.1994
APF	28.5221	74967.2	944.562	1	30000.5		469.117	5.27844
901.4319@5.3700004	1	1	1	1	19754.3		901.432	5.37
C41 H36 N2	1270.5	1	1	1	50713.5		556.286	5.4036
C10 H13 N4 O4	37.9218	1	1	1	66426.2		253.094	5.4
S-Allyl-L-cysteine	1	1	1	1	64721.1	C16759	221.072	5.416
2-Keto-6-acetamidocaproate	40.6778	1	1	1	72893.8	C05548	187.084	5.426
C33 H39 N7 O2	27.9557	1	1	1	17941.8		565.306	5.4375
649.3288@5.4485	35.9475	1	1	1	39464.9		649.329	5.4485
C21 H48 Cl N8 O8 S	36.6149	1	1	1	51843.4		607.297	5.452
Eudesmic Acid	1656.08	24.0911	1	1	54352.3		212.067	5.45583
663.337@5.4638	1070.65	1	1	1	48957.8		663.337	5.4638
PG(14:0/0:0)[U]	33.091	1	1	1	56189		456.25	5.492
718.3428@5.4944997	37.4577	1	1	1	48736.9		718.343	5.4945
732.3518@5.51175	28.998	1	1	1	39957.4		732.352	5.51175
MDL102382 glucoronide	2219.61	1	1	1	111318		592.227	5.5326
839.4235@5.5923333	1	1	1	1	12858.9		839.423	5.59233
C39 H26 N7 O2	1	1	1	1	16194.9		624.213	5.67233
Tolnaftate	1	105539	85413.8	46872.7	31.4799		353.109	5.6826
C23 H38 O6 S	1	68926.3	92278.6	54589.9	1911.39		442.239	5.74491
Gly Trp Met	1	1	1	1	76141.9		392.15	5.769
Dimethylaminoethyl reserpilinate	1498.19	1	1	1	59465.4	C13441	469.257	5.8352
C35 H62 Cl N3 O2 S3	23.9965	1	1	1	28074.1		687.374	5.87925
C33 H32 N14	33.3666	1	1	1	25225.7		624.291	5.9045
792.3809@5.922333	1	1	1	1	21752.3		792.381	5.92233
C18 H13 N2 O2	1	85819.8	63038.9	1	39084.8		289.097	5.94889
Mycinamicin II	683.712	1	1	1	21026.3	C15680	787.437	5.979
C51 H47	1	1	1	1	20366.7		659.375	6.13833
C29 H15 N5 O4	2269.79	1	1	85870.8	94108.4		497.113	6.5
C4 H9 Cl N O	937.254	1	1	1	36018.6		122.037	6.606
844.5608@8.513286	2655.77	1	1	168406	2940.13		844.561	8.51329
870.5768@8.761286	1264.2	1	1	87496.9	1515.97		870.577	8.76129
928.5446@8.93125	1	1	1	41925.3	35.1442		928.545	8.93125
954.5596@9.077666	30.1859	1	1	42340.1	1616.64		954.56	9.07767
PG(22:4(7Z,10Z,13Z,16Z)/22:6(4Z,7Z,10Z,13Z,16Z,19Z))	2798.6	1	1	159752	3287.17		930.561	9.30814
803.4677@9.849999	1	1	1	1	53869.3		803.468	9.85
970.5913@9.930716	2290.37	1	1	120782	2476.5		970.591	9.93072
C37 H71 Cl2 N5 S	1	1	1602.92	1	161891		687.476	10.1006
C17 H35 N10 O2	1	1	1687.09	97674.3	39.759		411.295	10.4547
7-hydroxy Tetranor Iloprost	1	1	1	1	109891		322.179	10.955
DG(20:1(11Z)/18:1(9Z)/0:0)	1	1	1	39830.7	989.686		694.577	10.9864
C33 H47 N6 O4	1	1	1	1	84789		591.365	11.0797
C24 H46 N4 O13	1	1	1	1	438505		598.305	13.4963
1347.7468@0.9128	1	30768.6	953.912	1	1		1347.75	0.9128
Orotidine	1	79544.1	79800.2	1	34.9061	C01103	334.064	0.970857
C5 H10 N8 O2	1	3074.11	173450	57.0081	1		214.093	0.973167
C6 H5 O7	1	30828.9	23774.8	841.153	1		189.003	1.01238
Phe Tyr Gln	1	43798.3	34894.9	1	1		516.223	1.06517
HR1917	1	241093	179025	71236.6	1225.51	C15343	497.182	1.06545
474.1656@1.0755	1	58.5504	140551	1	1		474.166	1.0755
C5 H12 O5	1	1	19.9867	25919.3	1		152.068	1.08025
1633.42@1.0911667	1	20660.6	13835.9	1	1		1633.42	1.09117
Isophylloflavanine	1	219997	142460	33.792	1		720.203	1.09271
1291.3049@1.0975	1	41311.5	28881.5	1	1		1291.3	1.0975
N-Deacetylketoconazole	1	48261.5	83950.7	1	1		534.141	1.09617
C31 H23 N16 O2	1	23.9181	22861.3	1	1		651.219	1.10275
Aurasperone D	1	49701.7	79128.9	1	1	C08995	602.141	1.09983
C17 H25 N9 O13	1	1	27544.7	1	1		563.157	1.10967
C32 H39 N5 O5 S3	1	18518.7	40506.9	778.51	1		669.21	1.11462
C15 H27 Cl N11 O7 S	1	93179.6	217586	1	1		540.152	1.11233
C33 H35 N7 O11	1	19478.2	768.304	28.0335	1		705.239	1.12633
C17 H29 N6 O13	1	51.9704	225973	218474	1		525.179	1.11786
Neohesperidin	1	1	34467.7	32625.4	1		610.192	1.14383
C23 H32 N16 O11	1	39306.6	24762.5	702.242	22.9716		708.242	1.13844
870.2962@1.14375	1	1	22965.9	22.4877	1		870.296	1.14375
846.2782@1.1552857	24.6966	39031.8	58235.1	1	1		846.278	1.15529
N-Desmethylketazolam	1	43882	32310.7	31.2709	34.0444		354.079	1.17013
3-Sulfopyruvic acid	1	196487	3577.64	1	1	C05528	227.994	1.1828
C6 H9 N6 O2	1	890.586	1008.59	186190	1		197.078	1.18857
2-Keto-glutaramic acid	1	1	27626.4	31.7741	1	C00940	145.037	1.21225
C20 H21 N3 O19	1	166977	147740	2814.9	34.8626		607.076	1.21122
990.3166@1.2343334	1	1	17746.7	1	1		990.317	1.23433
996.2941@1.23875	1	28.6266	45269.8	1	1		996.294	1.23875
C17 H12 N3 O5	1	1	46350.4	32.7679	1		338.077	1.26175
2-oxo-5-amino-pentanoic acid	1	43.0984	97642.3	1	1	C01110	131.058	1.28275
C29 H17 N O6	1	37.5234	36448.8	1	1066.69		475.098	1.306
C26 H12 N4 O2	1	966.235	45487.9	91989	1		412.096	1.31125
C25 H10 N9	27.7382	29.2269	49834.7	81781.2	1		436.106	1.33538
C13 H22 N8 S3	25.2884	33.7139	69422	29434.6	1		386.105	1.34763
C37 H22 N5 O2 S3	1	1066.26	53298	32968.6	24.2707		664.093	1.34922
C9 H10 N4 O7	1047.9	133799	124117	30.2443	1		286.054	1.35756
Sertraline	1	1	29640.2	1287.45	1	C07246	351.081	1.3822
793.8613@1.5916001	1	282862	3003.36	1	1		793.861	1.5916
C35 H13 N3	1	63692.4	1394.7	1	1		475.107	1.6048
CAY10561	34.4139	76155.2	60219.8	1	1		516.075	1.62671
2-Hydroxybutane-1,2,3-tricarboxylate Esi-125.0V1.6098888	1	94523.1	177369	334229	1	C02225	206.042	1.60989
3,5-Dihydroxy-phenylglycine	1	1	40.7352	159908	1	C12026	183.053	1.9115
Nap-His-OH Esi-125.0V2.0145	1265.4	59.9016	146716	1	1		460.14	2.0145
887.1821@2.006714	1	60413.3	36373.5	29.8956	1		887.182	2.00671
C20 H26 N2 O8 S2	1	109974	82085.2	72977.3	27.0907		486.113	2.0874
Plumieride	1	1456.42	34777.3	1	1	C09797	470.147	2.111
C30 H26 N6 O6	1	116018	85761.4	1199.96	1		566.191	2.10538
Dinoseb	1	75407.7	71854.8	68447.7	1	C14302	240.073	2.10678
C17 H20 N17 O4	44.6879	45097.2	55818.6	44451.6	1		526.187	2.2063
C16 H14 N9 O3 S	1	145151	150806	200201	29.4926		412.096	2.2296
Mandipropamid	1	41730.6	1243.84	64880.2	1	C18522	457.13	2.24325
C23 H25 N2 O3 S2	1	90040	87095.3	136123	1		441.135	2.24656
Oxmetidine	1	27.6199	21772.9	76101.9	1	C11803	399.136	2.23714
C3 H10 Cl N5 O	1	31494.4	915.61	29.3721	1		167.057	2.26133
Acetyl-maltose	1	1	33.8546	84796.6	29.3377	C02130	384.125	2.2714
Isoporiolide	1112.61	168357	65036.7	40617.2	1		612.146	2.34982
2-(4-Chloro-3,5-dimethylphenoxy)-N-(2-phenyl-2H-benzotriazol-5-yl)-acetamide	1	1	40188.2	1	1	C11561	406.12	3.12667
C11 H24 N6 O11	1	1	136073	1	1		416.15	3.142
CAY10535	1	1767.98	176679	3042.5	1		469.114	3.47514
C31 H24 N11 O4	1	1	68509.7	74715.6	1		614.202	3.47133
C30 H18 N20 O	1	1	1706.65	95756.9	1		674.197	3.5414
574.1161@3.6816666	1	1	36310.4	1	1		574.116	3.68167
857.1699@3.7300003	1	1	27916	1109.45	1		857.17	3.73
589.0772@3.69525	1	1	24980.7	25.3498	1		589.077	3.69525
C23 H38 N10 O4 S5	1	55038.1	1145.37	27.1333	1		678.168	4.08817
C31 H20 N6 O2	1	61587.8	61984.2	1	1		508.166	4.09783
C16 H28 N11 O11	1	2450.59	68775.2	1	1		550.196	4.1
C29 H24 N O5	1	119926	1776.9	122193	1		466.166	4.1545
C5 H15 Cl N6 O4	1	1557.06	1337.28	85379.4	1		258.082	4.20914
C28 H17 O4	1	64870	74250.9	68557.8	1		417.112	4.34533
810.1787@4.408	1	1	32654.1	1	1		810.179	4.408
Kaempferide 3,7-dirhamnoside	1	1	39697.8	1	1		592.181	4.494
C23 H13 N11 O13	1	1203.66	1232.53	69597.3	1		651.068	4.49329
C13 H14 N12 O2	1	1287.9	106466	126270	1		370.135	4.52
964.1297@4.5660005	28.1858	35435	39210.5	51210	1		964.13	4.566
4-(4-Deoxy-α-D-gluc-4-enuronosyl)-D-galacturonate	1	41373.9	1428.22	40135.6	1	C06118	352.064	4.57075
941.103@4.5856004	1	25.2555	28.4876	35212.8	1		941.103	4.5856
punaglandin 1	1	1	72037.2	26326.1	1		616.229	4.66183
C30 H22 N10 O6	28.9412	40640.6	52207.4	68867.5	1		618.173	4.7436
Parathion	1	83008.9	2338.65	131414	1	C06604	351.054	4.74175
Artocommunol CA	1	52866.6	41478.3	1	1		478.163	4.825
C27 H45 N4 O9 S4	29.7896	52849.3	87909.6	1	1044.07		697.206	4.87411
Glycolyl-D-mannosamine	39.7493	85287.8	92985.2	1	1	C03521	237.084	4.89057
Deazaflavin	1	119895	1712.78	1	1	C01800	259.06	4.9112
C18 H20 O6 S2	1	919.973	70230	1	1		396.07	4.9198
Tri-N-acetylchitotriose	1	67102.4	1058.53	1	1		673.253	4.9354
C6 H8 N3 O2	1	136117	52.4019	1	1		154.062	4.94975
C24 H13 N5	1	34270.8	27.8392	1	1		371.119	4.9615
C8 H6 N3 O6	1	2330.04	2232.01	91600.7	1		240.026	4.99743
876.3292@4.9958	1	29264.6	687.396	1	1		876.329	4.9958
Flurazepam	1	136608	113604	156555	1	C07012	387.15	5
767.1923@5.0045	1	19684.4	22.3977	1	1		767.192	5.0045
C33 H23 N18 O	1	37692	718.804	1	1		687.231	5.0178
D-Lombricine	1	60394.1	1589.25	1	1	C01726	330.093	5.046
Bis(p-fluorophenyl)methanol	1	88050.4	91830.1	100856	1		280.092	5.04078
C26 H34 N2 O6 S2	1	110467	133643	133313	1		534.185	5.05911
C32 H41 O8 S2	1	186146	97000.4	1519.68	1		617.221	5.07662
Azimsulfuron	1	1	56748.8	1	1	C18438	424.102	5.08467
Zafirlukast	1	65720.4	39724.9	32301.1	1	C07206	575.207	5.14011
Thiamine disulfide	1	1124.33	29573.5	31472.3	1	C18377	562.203	5.14313
C38 H24 N13 O3	1	621.156	18259.4	15024.5	1		710.213	5.15025
C17 H14 O	1	1	28674.3	1	1		234.105	5.15533
C11 H13 N5 S	1	38497.5	36829.5	35.9537	1		247.09	5.16643
Dihydrozeatin-9-N-glucoside-O-glucoside	1	50741.9	28691.9	33230.6	1		545.234	5.17078
3,5-Pyridinedicarboxylic acid, 2,6-dimethyl-4-(3-nitrophenyl)-, methyl 2-[methyl(phenylmethyl)amino]	1	883.903	24141.4	24.4035	1		523.189	5.17417
C41 H20 N11	1	1	22.9653	17874	1		666.191	5.17375
C24 H35 N5 S3	1	94075.9	81680.6	67545.4	1		489.206	5.17511
1alpha,5alpha-Dimercaptoandrostane-3alpha,17beta-diol	1	37026	1278.72	1	1	C14960	416.205	5.1908
Melibiitol	1	38663.9	52869.4	103944	1	C05399	404.154	5.19367
Fungichromin	1	1061.23	19928.2	1	1	C13299	716.4	5.2042
986.5313@5.2074003	1	1	673.154	17049.2	1		986.531	5.2074
1447.7043@5.26775	29.2441	36306.8	64805.2	1	20.5734		1447.7	5.26775
1346.6602@5.2725997	1	1618.02	72299	1	1		1346.66	5.2726
N1-Amidinostreptamine 6-phosphate Esi-125.0V5.2643337	1	75426.1	58297.2	901.021	31.6162	C11351	300.083	5.26433
1576.7448@5.2826667	1	20340.4	29244.5	1	1		1576.74	5.28267
Fluprostenol Lactone Diol	1	39284.3	718.849	1	1		418.123	5.275
C20 H15 N11 O5	1	47694.1	956.664	908.606	1		489.125	5.30729
1259.6278@5.3120003	1	828.651	24309.7	1	1		1259.63	5.312
C17 H16 N3 O	1	33.2783	54396.6	1	1		278.128	5.3115
Nalidixic acid glucuronide	1	28638.5	24377.4	36.5205	1		408.119	5.33043
YM-201636	1	54751	57983.7	740.601	1		467.169	5.31262
α-Cyano-3-Hydroxycinnamic Acid	48.4858	387395	236512	377753	1		189.042	5.3179
C22 H17 N9 O11	1	77212.5	35478.1	23440.6	1		583.105	5.35511
785.1523@5.3531427	1	1153.39	1387.68	35980.2	1		785.152	5.35314
2-Isopropylmalic acid	103.82	503076	953327	1	124.432	C02504	176.068	5.35387
C22 H15 N17 O6	1	28522.6	29521.1	1	1		613.139	5.43733
1788.8975@5.4517503	1	47012.2	107730	544.697	1		1788.9	5.45175
Homocysteine-penicillamine disulfide	1	1425.82	54274.4	67513.2	1		282.071	5.46525
C22 H9 N2 O2	1	85017.7	73212.6	67934.4	1		333.067	5.46922
N-(4-acetamidophenyl)-Indomethacin amide	1	96659.1	106047	59380.2	1		549.168	5.48889
C32 H17 N	1	1	47063	55524.6	1		415.136	5.49933
Triuvaretin	43.6499	1397.61	50742	1	1		590.232	5.563
C27 H24 N21 O4	1	55729.1	47215.9	27941.1	1		706.231	5.56822
Salicin 6-phosphate	1	1	60224.8	1	1	C06188	366.071	5.53733
C17 H28 N14 O4 S2	1	889.366	80325.4	43.6517	1		556.188	5.57317
C26 H47 N9 O S5	1	44513.7	1034.34	1	1		661.252	5.5816
C42 H19 N O11	1	65231.7	58547.2	1017.2	1		713.095	5.59575
1691.7783@5.618	1	621.146	15853.3	1	1		1691.78	5.618
C19 H43 N4 O S4	1	49782.5	44766.8	27.8009	1		471.23	5.65157
1404.6938@5.6624	1	918.898	34674.2	1	1		1404.69	5.6624
Sunitinib	1	39447.9	1074.52	1	1	D06402	458.235	5.6608
1533.7429@5.6695004	1	32.9761	20718.5	1	1		1533.74	5.6695
1303.664@5.674	1	799.164	25014.8	1	1		1303.66	5.674
Thr-Asp-OH	1	1118.07	26594.5	1	1		416.106	5.688
Valerylglycine	1	124400	241465	737240	1		159.089	5.76778
1745.8936@5.7706666	1	40560.3	99716.1	1	1		1745.89	5.77067
MID42013:1α-hydroxy-24-(dimethoxyphosphoryl)-25,26,27-trinorvitamin D3 / 1α-hydroxy-24-(dimethoxypho	1	34.0989	38472.1	1	1		526.308	5.779
Shanzhiside	1	68085.3	72759.4	67752.2	1	C17066	392.132	5.77844
1891.8939@5.8026	1	1145.73	24357.8	1	1		1891.89	5.8026
1887.0684@5.83975	1	21.8614	9613.1	1	1		1887.07	5.83975
1875.8976@5.8958335	1	56508	43940.6	1	1		1875.9	5.89583
C33 H18 O	1	1	1379.46	54986.6	1		430.137	5.9538
C22 H12 N9 O7	1	58496.1	50601.1	1015.99	1		514.084	5.97712
C21 H20 N12 O7	41.9355	2199.43	80167.6	1	1		552.157	6.0125
Met Cys His	1	39.2437	47123.1	1800.59	1		449.14	6.03233
Met Cys His Esi-125.0V6.1544	1	1	33502.6	1536.16	1		449.14	6.1544
1816.0121@6.222	1	95403.7	165212	471.659	21.0076		1816.01	6.222
1612.9344@6.2858334	1	48614.7	86301.1	1	1		1612.93	6.28583
Mulberrofuran C	1	28.0729	33030.7	1250.81	1	C08928	640.195	6.4405
TGX-221	1	1	1871.05	90623.6	1		410.195	6.6666
C22 H22 N18 O5	1	1060.42	36451.7	1	1		618.203	6.7844
C17 H35 N17 O6	1	1	400925	1	1		573.296	7.826
C18 H26 N6 O16	1	103404	102445	47.3442	1		582.139	9.15
Prunin 6''-O-gallate	1	107933	114603	45.1648	1		646.15	9.279
791.1661@9.6725	1	134807	165132	47.8328	53.0721		791.166	9.6725
855.1776@9.7285	1	114004	131207	49.3423	50.3442		855.178	9.7285
838.1854@9.733572	1	111845	103585	49.1308	1		838.185	9.73357
777.4522@9.738833	34.4091	1	49874	1	1939.81		777.452	9.73883
919.1884@9.7841425	1	97826.3	113816	1	49.6654		919.188	9.78414
902.1967@9.791125	1	82956.9	60800.9	43.6302	39.4925		902.197	9.79112
838.1874@9.921249	1	92120.1	77998.6	47.9292	39.4167		838.187	9.92125
902.1984@9.962125	1	75477.6	68241.6	44.6859	42.1009		902.198	9.96213
919.1882@9.977625	1	73556.8	114077	51.3246	43.8322		919.188	9.97762
801.5458@13.172455	1	36739.7	35783.8	25297.2	1106.29		801.546	13.1725
C32 H31 N4 O3	1	42929	45564.5	1	1		519.239	13.1738
Idarubicinol	1	258588	251736	3204.78	1		499.183	13.2372
308.8614@13.401601	1	1	96797.2	2239.72	1		308.861	13.4016
C16 H23 N O6 S	48.1274	1	1199.03	147800	1		357.125	1.1025
Rhamnocitrin 3-glucoside-4'-(2''-dihydrophaseoylglucoside)	1	1	25.111	18945.7	1		888.303	1.1255
Loxapine	1	1	41.2268	292129	1	C07104	327.115	1.1465
Ofloxacin-N-oxide	1	1	1	20806.7	1		377.14	1.175
809.2027@1.1943334	1	1	1	15070.1	1		809.203	1.19433
325.0634@1.1936667	1	1	1	21768	1		325.063	1.19367
C27 H16 N8 O	1	1	1	15542.9	1		468.145	1.28367
C18 H16 N9 O12	1	17343	26.3498	86550.4	1		550.091	1.299
DL-o-Tyrosine	1	87180.5	2306.15	2550.92	1		181.073	1.28557
C27 H16 N10 O2	1	1	1	33555.6	1		512.147	1.307
6-desmethylgriseofulvin glucuronide	1	1	1	45991.7	1		574.106	1.30933
1,4-beta-D-Glucan	1	1	29.0885	46660.1	1	C00760	536.158	1.318
Uridine monophosphate (UMP) Esi-125.0V1.9023333	1	1	1	79318.9	1	C00105	324.034	1.90233
Deacetyl-N-monodemethyldiltiazem	1	1	1	79037	1		404.14	2.05467
Orotidine Esi-125.0V2.2145002	1	2850.2	50.1393	231320	1	C01103	334.066	2.2145
C13 H14 N2 S	32.8162	1	1	98696.3	1		230.09	2.21625
Xanthosine	1	1	1	228574	1	C01762	284.075	2.257
C28 H15 N4 O3	1	1514.44	1	66769.5	1		455.115	2.2578
Phe Tyr Tyr	1	1	1	65940.3	1		537.21	2.25967
N-acetylaspartate	1	5974.81	1	168841	1	C01042	175.048	2.2304
774.2626@3.897	1	1	25.9139	47258	1		774.263	3.897
Aminoparathion Esi-125.0V4.200166	1	1957.43	41.8985	110611	1	C06605	321.079	4.20017
1264.2124@4.5701666	1	567.547	21.9862	14769.9	1		1264.21	4.57017
C23 H24 N18 O4	1	1	2145.57	52408.3	1		616.223	4.8798
Crotoxyphos	1	1	1	48171.2	1	C18971	314.092	4.90267
C24 H31 N O S3	1	1	1	37665	1		445.157	4.993
C20 H28 N11 O3 S	1	37.7219	1625.39	96152.2	1		502.21	5.019
C29 H29 N15	1	41.4426	1	46454	1		587.274	5.02675
Isonocardicin A	1	990.01	1228.66	67405.5	1	C00927	500.154	5.03214
C19 H10 N6 O	1	30.2345	1059.58	65957.5	1		338.092	5.08333
Alliin	1	1	49.9714	210831	1	C08265	177.046	5.0795
C26 H29 N14 O3	1	1	1	81923.5	1		585.259	5.10733
3-Acetyl-1-tigloylazadirachtinin	1	1	1	24193.3	1	C11047	720.262	5.133
C27 H40 N8 O4 S2	1	1506.71	1	29396.2	1		604.261	5.1396
C13 H14 N3 O	1	1	1	169567	1		228.114	5.14533
1,4-beta-D-Glucan Esi-125.0V5.1476665	1	1	1	27419	1	C00760	536.16	5.14767
Phenyl glucuronide	1	39390.6	1	1375.78	1		316.08	5.239
WWL70	1	1	1	26404.4	1		437.176	5.161
Pararosaniline	1	1	1	19274.5	1		287.142	5.16433
C23 H27 N17 O10	1	1	1	22341.2	1		701.212	5.16667
C24 H21 N7 O3	1	1	1	15477.8	1		455.168	5.19967
Cardiospermin	1	1146.47	1	44253.3	1	C08328	275.099	5.2
C17 H21 Cl S	1	1	1	97255.4	36.5435		292.104	5.2025
C24 H18 N8	1	1	27.1152	61309.7	1		418.163	5.22725
Ethychlozate	1	1	1	35212.8	1	C18532	298.072	5.23367
Poly-g-D-glutamate Esi-125.0V5.250666	1	1	1	17577.9	1	C05723	564.192	5.25067
L-Urobilin	1	1	1	63626.5	1	C05793	654.364	5.278
Mevalonolactone Esi-125.0V5.2849994	49.5679	1	1	165103	45.3382		130.063	5.285
Asp-Trp-OH	1	1	866.076	103881	1		473.107	5.3062
3-Methyleneoxindole	1	77083.8	41.2812	102855	1	C02796	145.053	5.31271
MID42238:(6R)-1α,25-dihydroxyvitamin D3 6,19-sulfur dioxide adduct / (6R)-1α,25-dihydroxycholecalcif	32.7184	1	1	85845.2	1		526.307	5.31525
Piperaduncin B	1	1	1	36043.9	1	C09829	506.194	5.54433
C27 H13 N12 O4	1	1	1	36532.3	1		569.116	5.58267
C21 H38 N25	1	1	1	51286.6	1		640.373	5.682
Formononetin 7-O-(6''-acetylglcoside)	1	1	1	90923.1	1		472.138	5.68467
843.4517@5.6945	1	1	1	15842.9	21.0347		843.452	5.6945
Ikarisoside D	1	1	1	26900.8	1		542.179	5.88233
4-Hydroxylevamisole	1	1	1	63962	1		266.072	5.887
C32 H13 N2 O3	28.3693	1	1	34980.6	1		473.091	5.8835
C17 H10 N5 O6	1	1	1	67048.9	1		380.063	5.89
Coreopsin	1	1	1	42175.6	1		434.119	5.92633
C40 H27 N4 O	1	1	1	48412.1	1		579.218	6.00467
C15 H11 N11 O	1	1	1	31761.4	1		361.114	6.03233
C39 H27 N7	1	1	1	23751.4	1		593.233	6.06167
C33 H14 N9	1	1	1	38638.2	1		536.14	6.43867
C17 H15 N14 O6	1	1	1	54172.8	1		511.129	6.553
MID41949:(6RS)-22-oxo-23,24,25,26,27-pentanorvitamin D3 6,19-sulfur dioxide adduct / (6RS)-22-oxo-23	1	1	1	57197	1		438.207	7.01767
Arg Lys Lys	1	1	1	45575.5	1		430.3	10.9503
C6 H11 N2 O7	1	80797	38.5927	1	36.2987		223.056	0.981
Oxalosuccinic acid	1	167325	1	1	49.3001	C05379	236.017	4.9185
891.3061@1.1426667	1	16387.4	1	1	1		891.306	1.14267
Levobunolol sulfate Esi-125.0V1.1466666	1	13054.7	1	1	1		371.14	1.14667
Isoporiolide Esi-125.0V1.31	1	27831.4	25.7405	1	1		612.147	1.31
C11 H11 N S	1	74847.6	1	1	1		189.061	2.233
C18 H34 N O15 S	1	32118.5	29.248	1	1		536.164	4.60775
C16 H5 N2 O5	1	52147.9	32.5094	1	1		305.019	4.66
Maltotriitol Esi-125.0V4.7206664	1	20164.9	1	1	1		552.188	4.72067
Deazaflavin Esi-125.0V4.766	1	112132	37.7256	1	1	C01800	259.06	4.766
Mezlocillin metabolite (4-Thiazolidinecarboxylic acid, 5,5-dimethyl-2-[[[[[[3-(methylsulfonyl)-2-oxo	1	22256	1	1	1		559.141	4.94033
Decuroside III	1	124401	1	1	1	C09257	616.199	4.93567
C26 H30 N O6 S3	1	61950.2	1	1	1		548.122	4.93767
751.2037@4.9645	1	36897.1	30.6421	1	1		751.204	4.9645
C13 H26 N10 O5	1	56338.7	32.9045	1	1		402.209	5.51225
1691.8569@5.764	1	14413.4	519.624	1	1		1691.86	5.764
Sulfoglycolithocholate	1	29104.7	29.3594	1	1	C11301	513.275	5.924

## Sheet: Neg_Filtered (795)
Compound	[Cold]	[EF]	[EF+Cold]	[EF+RT]	[Mock]	KEGG ID	Mass	Retention Time
C8 H2 N S2	94949.2	1	1	1	47.4969		175.963	0.92375
C23 H Cl N O10 S	100826	63541.1	88904.6	56816.4	114648		517.901	0.919333
C19 H4 N2 O S4	140719	84131.1	118784	70863.8	154189		403.921	0.9216
Gamma-glutamyl-L-putrescine	82493.9	1	1	1	1544.26	C15699	217.142	0.9834
Caribine	311657	1	4510.83	403165	300830	C08522	326.164	1.01645
Fenothiocarb	213376	168801	274823	419025	186726	C11084	299.12	1.04907
Isoglutamate	432467	210175	218152	490579	484767	C05574	147.053	1.0754
2-C-Methyl-D-erythritol 4-phosphate	804361	570086	1.13003e+06	1.58257e+06	750790	C11434	216.04	1.081
2-Butanone, 4-[6-(sulfooxy)-2-naphthalenyl]-	1965.75	1	1557.89	133816	1		294.055	1.07314
C8 H10 N2 O9	131358	1	81775.2	186632	121352		278.04	1.08392
Sericetin Diacetate	99735.6	1	54.6153	1	103310		488.182	1.08143
Morphine 3-glucuronide	64800	209980	143524	72885.4	66775.9	C16643	461.171	1.076
L-Galactonate	8612189	1	1	1	8005732	C15930	196.058	1.0965
Vat Yellow 4	757396	2932694	2.29185e+06	92.0914	800265	C19545	378.091	1.09285
Okanin 3,4,3'-trimethyl ether 4'-glucoside	1.62408e+06	1	1	6820.27	1.6068e+06		538.17	1.09537
C10 H20 N3 O11	159311	1	58971.8	59756.3	107656		358.109	1.10275
C10 H20 N3 O13	282489	1	1	1	192028		390.099	1.1065
Plantamajoside	1781.37	1	40457.1	728.169	60623.3	C10485	700.222	1.1058
Spectinomycin adenylate	62261.8	1	1	1	58523.1	C03580	721.234	1.11217
D-Glucuronic acid	1599029	44.6642	255491	483671	1.17744e+06	C00191	194.042	1.10962
Levobunolol sulfate	1872.9	1	1	1	134518		417.145	1.1162
C17 H35 N2 O19	100513	207945	1	1	108146		571.183	1.13233
Medermycin	38312.8	162611	77907	29.3764	39115.7	C12437	457.176	1.13754
Melampodinin	182483	1.17465e+06	866372	350748	218920	C09501	522.176	1.13173
Ethofumesate	1555.74	1	53828.2	278525	41.0973	C18829	286.089	1.13956
C31 H21 N18	32735.5	1	1	1	27165.6		645.219	1.15033
C6 H12 N5 O4	79637.7	1	1	1	67616.7		218.089	1.15183
amodiaquine	72464.1	126680	179448	377212	136613	C07626	401.15	1.14367
L-Glyceric acid	368506	1	329761	1.62091e+06	397138		106.027	1.15117
C10 H16 N12 O4	793.41	1	1	38070.8	33.592		368.14	1.128
C7 H14 N5 O5	83021.3	1	31.5928	42808.5	69078.8		248.1	1.1671
D-Ribose	230462	200240	135484	459808	151301	C00121	150.052	1.15833
C10 H20 N3 O11 Esi-125.0V1.17675	134156	25.9906	1	31.5145	122981		358.109	1.17675
Glafenine	79203.2	198896	163426	67636.4	99369.8	D01351	372.087	1.17727
Quercetin 5,7,3',4'-tetramethyl ether 3-rutinoside	107764	256014	352647	195597	94127.9		666.217	1.1916
2-Keto-3-deoxyoctonate (KDO)	3079.9	1	1	1	128545		284.073	1.1926
C12 H3 N2 O	36891.6	1	1	911.744	41411.1		191.024	1.19275
SB 431542	62217.4	26.6207	1	27.8508	53921.4		430.129	1.19837
Glutamyl-glutamic acid	76143.8	1	1	1	61749.5	C01425	276.095	1.1965
C13 H16 O4 S	58915.3	1	1	1	38.6252		268.077	1.1915
C8 H8 N7 O4	155540	1	1	1	2390.65		266.063	1.2014
Alhagidin	17007.9	1	569.178	29829.2	23.8714		772.243	1.19422
Kaempferol 4'-methyl ether 3-(4Rha-rhamnosylrutinoside)	34215.8	1	28.3182	26.4669	29882.8		754.231	1.2075
Malate	3582808	7220506	3.09264e+06	2.06946e+06	4.1788e+06		134.022	1.2308
Maleic acid	238152	527762	216236	1	267840	C01384	116.011	1.23367
C8 H14 O12	149826	525976	140097	102046	142957		302.048	1.2462
Ser Ile	50127.3	1	1	1	1		218.126	1.267
Asp Ile	110922	1	1	1	1715.41		246.12	1.2896
Licofelone	20966.8	1	24.4738	43765.6	27.772		425.139	1.29688
2-Furoic acid	201515	2064.39	1	1	208428	C01546	112.017	1.29725
3-methyl pyruvic acid	426333	1	48.0784	1	261105	C00109	102.031	1.31071
U50488	46852.8	1	1	1	30.3825	C11796	414.148	1.31575
Clorazepate	96076.1	58350	1	1	113671	C06921	360.054	1.30278
C30 H19 N8 O12	26689	1981.14	40731.1	1	27.3694		683.116	1.31744
Uridine monophosphate (UMP)	104409	42.7284	1	1656.42	125614	C00105	324.035	1.28111
C9 H12 N2 O6	39.9585	118799	49.0722	1	1		244.068	1.2942
Monoacetyldapsone(MADDS)	44280.8	1	1575.94	119699	1		290.073	1.30125
C9 H6 N O3	337396	1	1	1	292778		176.034	1.32433
C22 H6 N2 O	142840	1	37.6206	1829.21	181136		314.049	1.32111
C32 H19 O S	43115.6	1	1319.36	88591.3	34.697		451.118	1.34544
2-Hydroxybutane-1,2,3-tricarboxylate	2.62952e+06	600820	1.27835e+06	2.15076e+06	2.22755e+06	C02225	206.042	1.335
Methylmalonic acid	1295071	4.04008e+06	3.55686e+06	864194	962163	C02170	118.027	1.34253
C26 H24 N O10	54177.8	149813	151056	74029.8	58041.8		510.141	1.40993
Hamamelose	934634	1	127126	414108	807502	C03215	196.058	1.4475
C23 H19 Cl N2 O2	212253	1	1	1	252434		390.113	1.44967
Gln His Cys	183585	81834.8	141709	80859.7	207984		432.145	1.47567
C9 H18 O9	257703	1	152278	292863	272271		270.094	1.47292
Deoxycytidine	52196.3	1	1	1	1	C00881	273.097	1.48
2-amino-3-oxo-hexanedioic acid	1.52414e+06	1.96168e+06	2.03824e+06	677517	1402941	C05520	175.048	1.52927
C9 H11 N8 O7	144482	327786	345730	85585.6	154642		343.074	1.54727
UDP-N-acetyl-D-galactosamine	13747.7	1	1	1	23.821	C00203	653.087	1.565
C33 H22 N5 O10	36511.4	1	998.313	42945.3	44349.2		648.136	1.56227
NS-102	113587	194217	131021	67392.1	139571	C13731	307.082	1.58207
Kaempferol 7,4'-dimethyl ether 3-O-sulfate	71867.7	1	1	72418.3	78502.1		454.06	1.58744
Mesaconic acid	3123.45	1	1	1	167125	C01732	130.027	1.6064
C17 H16 N O15	209614	1	1	348617	62.7059		474.05	1.60929
C14 H12 N4 O3 S	341209	100611	187864	356796	377787		316.064	1.62787
C16 H17 N7 O14	72627.7	88272.2	64033.1	29.369	57367.6		531.082	1.66308
5-Dehydro-4-deoxy-D-glucarate	5.77092e+06	1.62051e+06	446097	1.07054e+06	5.92565e+06	C00679	192.026	1.71087
2-Furoic acid Esi-125.0V1.7274001	132710	1	1	1	2266.53	C01546	112.016	1.7274
C19 H19 N2 O20	131427	1	1192.91	1	3281.78		595.053	1.71414
Clorazepate Esi-125.0V1.7314545	315179	116501	1	1795.34	352383	C06921	360.053	1.73145
C21 H4 N5 O2	54549.6	1	1303.16	34.2226	1		358.037	1.769
Fumaric acid	2487.32	322566	1	1	2882.98	C00122	116.01	1.96343
Aconitic acid	1.00901e+06	1	1	1	973219	C00417	174.016	1.97067
Stavudine	665873	911320	1.04771e+06	1709518	799006	C07312	224.079	2.0934
D-α-Hydroxyglutaric acid	304562	1	56.6114	403585	4143.17		148.037	2.12789
C11 H16 N5 O4	2455.92	1	1	1	73673.8		282.12	2.1262
Rhynchosin	71606.4	87675.9	90163.2	40.8105	62885.7		348.047	2.12423
C22 H28 O9 S	157298	730906	651120	1.04467e+06	192592		468.146	2.16127
Piretanide	492950	862744	881026	634621	414237		362.095	2.15713
Pilosanol C	3595.85	1	1	1	181533		263.093	2.1696
Tyr-Phe-OH	71698.7	1	837.778	1	42.287		450.143	2.21833
Gatifloxacin	88113.2	29.2078	37.6517	221571	84063.2	C07661	375.159	2.19318
5-[[4-(4-fluorophenyl)-3-piperidinyl]methoxy]-2-methoxy-, (3S-trans)-Phenol glucuronide	19160.3	1	1	1	639.307		553.197	2.206
CAY10622	130139	45858.7	63403.4	53769.2	129245		503.219	2.2142
XAV939	322652	218544	304572	783496	310860		358.06	2.22067
Uridine	1.20909e+06	1.3294e+06	1.42641e+06	2.94164e+06	1.05152e+06	C00299	244.069	2.2174
Propane-1,2,3-tricarboxylate	3.48135e+06	2785.38	232503	1	3.29055e+06	C19806	176.032	2.21418
Aminoparathion	1506.12	285070	345861	432678	1	C06605	307.064	2.23373
(Z)-5-Oxohex-2-enedioate	300805	1	1	1	274636	C03453	158.021	2.21617
C24 H20 N11	85208.1	1	1	1	47.1518		462.192	2.2225
His-Nap-OH	23862	913.819	1187.26	158262	1		474.158	2.227
2-Methoxyestrone 3-glucuronide	197573	77786.9	110368	1	161640	C11132	476.206	2.23967
L-Galactonate Esi-125.0V2.2289999	10547.7	1	76.6353	1157830	743145	C15930	196.058	2.229
RG-108	89099	1	1	1	2068.59		334.095	2.2206
Licofelone Esi-125.0V2.242267	531277	1.74306e+06	1.65712e+06	2.51643e+06	518879		425.141	2.24227
C11 H16 N5 O3	142627	1	1	1	48.703		266.125	2.24925
C6 H16 N8 O2	2699.91	1	1	1	112374		232.139	2.2436
L-beta-aspartyl-L-phenylalanine	174108	46.7765	1	1	206548		280.105	2.25457
C31 H42 Cl N O2 S2	31.1732	1	1	1	37988.7		559.234	2.2435
C21 H20 N8 O5	1330.62	1	1	1	40103.9		464.155	2.2564
Leu Arg	144202	1	1	1	140620		287.195	2.28183
3,5-Dinitro-4-hydroxyphenylpyruvate	356228	1	45.156	354198	337533	C04286	330.035	2.4358
Endecaphyllin X	46841	1	1	1	1459.1		630.115	2.4484
2-Hydroxybutane-1,2,3-tricarboxylate Esi-125.0V2.5199335	1.69682e+06	227062	318062	750496	2.05285e+06	C02225	206.042	2.51993
Ile Ala	180281	1	1	1	2581.76		202.131	2.6484
C31 H13 N14 O4	29758.6	1	1	1	58855.7		645.124	2.63033
Ile Glu	592457	1	1	2122.32	518758		260.136	2.67975
C29 H12 N6 O5	57213.3	1	1	37.4379	69567		524.088	2.69543
C18 H18 N2 O S	186412	1	1	1	224913		310.115	2.82183
Mesaconic acid Esi-125.0V2.9144545	3637.64	228565	275100	347965	1	C01732	130.026	2.91445
Maltotriitol	60178.9	1	1	1	38.0779		552.192	2.9375
C25 H36 N5 S3	121251	1	1	1	101751		502.213	2.91
R207910	3788.91	145808	1	1	1	C14122	600.165	2.9556
Ile Ala Esi-125.0V2.9441664	167046	1	1	1	109425		202.131	2.94417
Ile Glu Esi-125.0V2.9573748	1.0162e+06	1	1946.98	1	818054		260.137	2.95737
C24 H26 N9 O S	200980	1	1	1	135273		488.197	2.98733
Glycyl-L-leucine	268382	1	1	1	3586.63	C02155	188.115	3.0196
N2-Acetyl-L-aminoadipate	137293	1	1	1	2596.84	C12986	203.079	3.3074
Glycyl-L-leucine Esi-125.0V3.3452501	243642	1	1	1	60.1929	C02155	188.115	3.34525
Val Val	525011	1	1	1	370409		216.147	3.3915
4-Pyridoxic acid	446088	365731	684987	1132493	435050	C00847	183.053	3.4654
Rolitetracycline	112327	1	1	1	99040.4	C12933	527.23	3.66367
Artelastochromene	193284	1	1	1	94071.6		486.205	3.784
C21 H36 N5 O7 S3	97811.7	1	1	1	1		566.179	3.82067
Gly Tyr	2246	1	1	1	73430.5		238.095	3.9222
His Tyr His	2150.07	1	1	1	100038		501.196	4.1624
Phe Thr	10088.1	1	1	1	527656		266.125	4.1594
Ile Ala Esi-125.0V4.1798	856588	1	1	1	6383.81		202.131	4.1798
Simeconazole	249074	1	1	1	182579	C18544	293.136	4.27383
Ser Phe Gly	1505.31	1	1	1	43795.6		309.131	4.2788
C9 H14 N8 O3	107804	1	1	1	107287		282.118	4.28133
C24 H32 N7 O2	133390	1	1	1	1		450.265	4.321
Ser Ile Esi-125.0V4.333	993921	1	1	1	6328.29		218.126	4.333
L-beta-aspartyl-L-phenylalanine Esi-125.0V4.3438	714112	45.7889	1	1	86.0978		280.106	4.3438
Ala Ala Val	408537	1	1	1	1		259.152	4.33967
C29 H23 N5	40581.8	1	1	1	1067.11		441.197	4.3392
Pterin-6-carboxylic Acid	70384.4	1	1	1	1		207.04	4.36133
13-Dihydrocarminomycin	68312.5	1	1	1	81303.8	C12431	515.177	4.37183
Quinic acid	146808	85613.9	79966.2	168248	176837	C00296	252.084	4.3884
C13 H10 N5 O9	1859637	1.05728e+06	1.05352e+06	852139	1999772		380.048	4.44667
C14 H11 N10 O9	62335	142150	1393.26	1	47532.1		463.071	4.49209
5'-S-Methyl-5'-thioinosine	105353	1542.72	1	1	1915.11	C19787	358.094	4.55343
C44 H9 N6 O2	472.672	13718.3	16224.9	1	1		653.08	4.57175
C31 H36 N2 O7 S	64946.9	1	1	1	1434.38		580.223	4.5646
C23 H18 N15 O11	28807	1	1	1	31.1144		680.13	4.5625
C42 H27 N	250623	1	28.1261	28.0293	250986		545.219	4.56888
A 922500	156994	1	1	29.5113	142244		488.198	4.57757
C22 H18 N16 O	39262.6	1	1	1	32291.7		522.183	4.5755
Pranlukast	51217.5	1	22.2775	1	43586.5		526.178	4.57043
p-Salicylic acid	108561	49.616	107333	104810	113907	C00156	138.031	4.58415
Biotin-X-NHS	988.03	1	1	1	42157.1		514.211	4.5796
Kanamycin	1209.62	1	1	1	45738.2	C01822	530.241	4.591
2-Keto-3-deoxyoctonate (KDO) Esi-125.0V4.5994005	131995	86310.9	106064	369234	157234		284.074	4.5994
C34 H39 O3 S2	174050	1	1	1	162596		559.234	4.60133
C24 H32 N5 O5 S	202544	1	1	1	195108		502.213	4.6055
Myxothiazol Z	78731.2	1	1	1	81892.7	C15675	548.2	4.60267
Ile Glu Esi-125.0V4.606833	309866	1	1	1	330036		260.138	4.60683
Poly-g-D-glutamate	35026.4	1	1	1	35728.5	C05723	578.211	4.60133
Ile Asp	183649	1	1	1	140538		246.123	4.60167
3-Dehydroquinic acid	130662	1	1	1	115533	C00944	190.047	4.62933
Ile Ala Esi-125.0V4.6575003	287173	1	1	1	235136		202.131	4.6575
C22 H21 N15	147865	1	1	1	2819.41		495.208	4.676
Levobunolol glucuronide	89101.3	1	1	1	85055.4		467.216	4.71783
Acetyllysine	170403	1	1	1	143556	C12989	188.115	4.71467
C32 H30 N2 O2	45520.9	1	1	1	34914.8		474.23	4.72083
Leu Thr	232655	1	1	1	199631		232.141	4.72583
N1-(alpha-D-ribosyl)-5,6-dimethyl-benzimidazole	78301.5	1	1	1	37.941	C05775	278.125	4.73775
SRT 1720	162037	29.7238	1026.63	1	122447		529.188	4.73822
Cycloartomunoxanthone	90321.5	61908.6	85626.1	1	2287.71		448.151	4.75018
Topotecan	82936.5	1	1	1	49.406	C11158	481.188	4.71275
His Asp	2036.99	280440	1	1	48.9004		316.101	4.80933
Asp-Phe methyl ester	216082	905.097	1	1	164183	C11045	294.12	4.74475
Daphnoline	57674.8	1	1	1	1202.43	C09418	580.255	4.7686
C24 H25 O2	109190	1	1	1	87198.1		345.187	4.78433
C8 H16 N5 O4	181858	1	1	1	166914		246.12	4.79067
C27 H28 N11	1238.21	1	1	1	21947		506.254	4.8016
(+)-Nutlin-3	26067.9	1	1	1	30.7172		626.168	4.79875
(+)-Nutlin-3 Esi-125.0V4.808	59459.8	1	1	1	38136.4		640.184	4.808
C6 H6 N3 O3	154239	1	1	1	155131		168.04	4.80717
C16 H19 N7 S	27481.8	1	1	1	889.88		341.145	4.8186
Ile Glu Esi-125.0V4.8213334	654463	1	1	1	479692		260.136	4.82133
C38 H46 N2 O8 S2	38040.2	1	1	1	29750.6		722.268	4.819
C17 H24 N3 O12	147272	209481	289403	55487.1	174930		462.135	4.824
Catechin 7,3'-di-O-beta-D-glucopyranoside	26380.3	1	1	1	641.651		660.189	4.8236
His Gln Arg	101134	1	1	1	83799.9		499.249	4.83067
C12 H18 N5 O3	144895	1	1	1	103499		280.14	4.83283
Spiperone	43475.2	1	1	1	30965		441.208	4.8375
Codonocarpine	2991.3	1	1	1	97687.2	C10582	465.228	4.8602
C13 H27 N19	133338	1	1	1	96218.4		449.27	4.8515
C25 H35 O8 S	273082	1	1	1	221471		495.204	4.8485
Azelastine	1222.53	1	127998	72543.1	922.19	C07768	381.16	4.8632
Gly Phe	2835.15	1	1	1	84710.2		222.1	4.8522
Indomethacin heptyl ester	135810	1	1	1	107347		515.209	4.85883
2-hydroxy-2-methyl-butyric acid	261297	1	1	238368	356271		118.063	4.91467
Trp Met Met	66255.2	1	1	1	44283.8		526.19	4.88483
Prolylhydroxyproline	3880.24	1	1	1	223726		274.115	4.8876
Sarothralin	54873.9	1	1	1	1616.51	C09969	594.249	4.9118
C35 H47 N3 O2 S3	40304.3	1	1	1	1137.26		637.283	4.8922
DMG-MINO	36375.5	1	1	1	34123.9	C12011	617.272	4.88983
C28 H24 N7 O4	23404.8	1	1	1	677.297		522.186	4.9218
C12 H16 N5 O3	61688.5	1	1	1	1		278.125	4.907
C29 H34 N O7 S	152890	1	1	1	98723		540.205	4.91767
phenylglycol 3-O-sulfate	1.28237e+06	2868286	113.956	1	128.988		234.019	4.92125
C42 H31 N5 O	35535.1	1	1	1	31.8371		621.248	4.92825
C35 H42 N3 O2 S3	25304.7	1	1	1	31.956		632.252	4.94775
C11 H15 N9 O2	72725.6	1	1	1	1		305.136	4.95067
C15 H22 N6 O11	222031	276882	424987	84656.4	203774		462.134	4.9556
Lacto-N-triaose	61965.5	1	1	1	53355.3		605.22	4.9575
(7R)-7-(5-Carboxy-5-oxopentanoyl)aminocephalosporinate	137263	133620	139814	58750.1	176377	C04712	414.075	4.9684
C34 H28 N6 O3	32.4028	1	1	1	33414.1		568.221	4.9555
CAY10506	44142.2	1	1	1407.78	48689		454.108	4.96625
C41 H44 N O3 S2	83659.9	1	1	1	66509.8		662.276	4.9695
C21 H18 N5 O12	61244.2	97374.3	72582.4	1	85523.4		532.095	4.96225
4-Chlorophenoxyacetate	287356	550814	382454	1	363250	C07088	232.013	4.95558
Zaragozic acid A	117604	1	1	1	98343		690.29	4.96817
3,4-Dihydroxybenzoic acid	497724	1	53.582	536642	418265	C00230	154.027	4.9683
C30 H34 N3 O5 S2	32531.6	1	1	1	39136.1		580.191	4.96983
C29 H35 N7 O9 S	61494.9	262732	178318	66123.3	88347		657.221	4.97953
C17 H15 N14 O5	25600.9	1	1	26.3488	1077.49		495.134	4.97533
C17 H30 N5 O S2	86032.9	1	1	1	60985		384.187	4.97917
C32 H38 N2 O S2	5610.74	1	29.2927	1	296234		530.244	4.97917
C32 H28 N6 O2	100276	1	1	1	106174		528.226	4.981
C34 H46 Cl2 N6 O2	30655	1	1	1	1		640.308	5.00233
9-Thiocyanato-androst-4-ene-3,11,17-trione	1.03035e+06	5.03562e+06	2.96311e+06	1.90812e+06	1.13918e+06	C14917	357.14	4.99673
Maltotriitol Esi-125.0V4.9942	214907	52050.1	55750.4	46715.1	207319		552.192	4.9942
psychosine sulfate	322389	1	763.127	1	280355	C02744	587.299	5.03413
Coixinden B	93600	1	1	1	93037.6	C17917	280.101	5.00117
6-Hydroxyindolelactate	168196	597815	537240	568274	193923	C05657	267.073	5.00653
Leu Val	735512	1	1	1	553784		230.162	5.00183
C37 H37 O8	293661	95034.5	95977.2	35927.5	281013		609.249	5.02547
Tyr Ala	382824	1	1	1	276070		252.11	5.01867
C30 H34 N4 O2	32212.4	1	1	1	27.8924		482.269	5.0125
C33 H37 N10 O2 S2	38357.7	1	1	1	43848.9		669.249	5.01917
C40 H36 N4 O2 S	169292	34.4271	1	1	190953		636.259	5.028
C15 H18 N2 O S2	177470	1232.65	1	1	200267		306.087	5.031
Tigecycline	220395	145714	164093	1	232850	C12012	585.281	5.04717
C25 H27 O2	168020	1	1	1	114128		359.2	5.03467
Lys Gln Ala	135622	1	1	1	142206		391.208	5.04017
Lys Gln Asp	107948	1	1	1	114823		389.192	5.0685
Bialaphos	45903.6	1	1	1	49627	C06457	383.145	5.0755
Lys Cys Gln	78093.8	1	1	1	82777.9		423.18	5.07883
17α-(N-Acetyl-D-glucosaminyl)-estradiol 3-D-glucuronide	81060.9	863.83	1	1	1976.77	C04806	651.291	5.09186
C35 H45 N3 O S3	71388.7	1	799.235	1	84464.6		619.272	5.08175
Cis-zeatin-9-N-glucoside	53725.1	1	1	1	55526.4		427.172	5.09617
C12 H22 N O S	494658	1705.64	102962	1	424055		228.144	5.11745
Gly Phe Esi-125.0V5.1080003	226055	1	1481.53	1	187752		222.1	5.108
C14 H22 N4 O S	148957	1	1	1	109675		294.151	5.10383
Glu Trp	75496.1	1	1	1	62117.3		333.131	5.11783
C27 H30 N7	101529	1	1	1	1603.33		452.255	5.1222
Diphenoxylate	42.7061	1	1	1	41551.2	C07872	498.253	5.1245
11-beta-hydroxyandrosterone-3-glucuronide	125381	1	1	1	94987.1		528.257	5.12917
C27 H28 N9 O	91581.3	1	1	1	78150.8		494.242	5.12567
Methylsalicyluric acid	166146	158147	298803	505848	158588		209.068	5.1526
Ala Phe	469528	1	1217.75	1	382686		236.115	5.13975
Phe Thr Esi-125.0V5.1472	643059	1491.06	1592.34	1	533516		266.126	5.1472
11-Chloro-8E,10E-undecadien-1-ol	349657	1	1	1	380348		262.134	5.1385
C36 H47 N4 O2 S2	203653	1	1	1	153112		631.313	5.1395
Exiguaflavanone D	2079.26	1	1	1	42857.4		522.26	5.1264
Usambarine	122855	1	1	1	90817.6	C09250	496.285	5.14383
C17 H32 N13 O3	100779	1	1	1	78814.8		466.272	5.14183
C32 H56 N4 O S4	62206.5	1	1	1	48676.9		640.338	5.1475
Gln Arg Gln	100873	1	1	1	82895.8		490.249	5.15683
C22 H45 Cl2 N O3 S	3542.3	1	1	1	153256		473.248	5.1502
C25 H35 Cl S	170898	1	1	1	153100		402.218	5.162
Piscidic Acid	58519.4	1	1	36.9419	1429.43		256.058	5.155
Leu Val Esi-125.0V5.166467	2.35012e+06	106976	318140	123477	1.84414e+06		230.162	5.16647
Ramipril	287162	1	1	1	231689	C07232	416.227	5.15833
C26 H30 N O2	2645.49	1	1	1	121612		388.227	5.1658
D-Tryptophan	1.59196e+06	3.72852e+06	3.51666e+06	4.90528e+06	1.62903e+06	C00525	204.089	5.17013
C11 H14 N5 O4	159021	1	1094.75	1	157310		280.104	5.16763
C34 H52 N8 S3	57577.1	1	1	1	50881.5		668.351	5.16733
LysoPE(0:0/24:6(6Z,9Z,12Z,15Z,18Z,21Z))	311134	1	1	1	255778		553.318	5.171
C10 H5 N O5	110424	262068	160336	269369	118630		219.016	5.16907
Obliquine	51243.4	1	1	1	32.5258	C12183	448.202	5.16575
C11 H22 N5 S3	95206.4	122285	1	36.4112	2637.59		320.102	5.17511
6-Hydroxykynurenate	142609	483026	315894	540180	156513	C05663	205.037	5.17467
Arg His Thr	129620	1	1	1	191101		412.218	5.177
(2-Butylbenzofuran-3-yl)(4-hydroxyphenyl)ketone	364624	42.7386	34.7081	1	324184	C15049	294.125	5.1865
C25 H49 Cl O8 S	62030.4	1	1	1	1		544.287	5.19433
C30 H45 Cl N15 O2	37739.7	1	1	1	28842.5		682.36	5.18417
C23 H33 N6 S	264068	39758	169148	48477.9	180647		425.249	5.18753
C40 H56 Cl2 N O6	48857	1	1	1	28.9996		716.363	5.19875
3-Hydroxy-4-methoxyphenylacetic acid	254855	107341	100806	121791	338780		182.057	5.19233
C29 H16 N16 O6	33708.6	37376.4	29.1188	1	886.548		684.143	5.21311
C19 H36 N13 O3	91969.4	1	1	1	1017.81		494.306	5.2202
C9 H11 N4 O5 S	149904	71576.5	150631	494201	161711		287.045	5.24367
N-Acetyl-DL-methionine	157115	37.1745	91410	158209	171313		191.06	5.24869
C36 H38 N4 O2	58914.7	1	1	1	1196.16		558.301	5.2468
Taurochenodeoxycholic acid	79344.1	1	1	1	1638.42	C05465	499.295	5.261
Evasterioside A	24285.9	1	1	1	28.9853		736.374	5.26575
C22 H34 N14 S	2555.55	1	1	1	49709.5		526.279	5.2676
C36 H47 N2 O S3	30731.1	1	1	1	996.775		619.279	5.2634
C12 H18 N5 O2	169811	1	1	1	117377		264.146	5.2675
3,16-Dideoxymexicanolide-3β-Diol	1383.2	1	1	1	53930.4		472.245	5.2064
C18 H36 N16 O2	50374.1	1	1	1	28.8322		508.321	5.29925
S-NEPC	150633	41256.1	50.9719	129526	167673		315.076	5.27085
Ile Leu	311199	1	1	1	179747		244.178	5.31383
C23 H15	52964.8	1	1	1	35.8966		291.12	5.37825
C38 H32 N4 O9	75438.6	1	1	1	66196		688.22	5.38467
Digitoxigenin bisdigitoxoside	56540.4	1	1	1	46554.7		680.383	5.39267
C13 H20 N5 O3	376970	1	1	1	290127		294.156	5.4065
C38 H40 N O3	110801	1	1	1	95368.9		558.302	5.415
3,3'-Dimethoxybenzidine-4,4'-diisocyanate	671736	314752	351644	899694	643054	C19403	356.102	5.41887
Methohexital	197519	27.4404	1	1	162733	C07844	262.133	5.43514
Etiocholan-3α-ol-17-one 3-glucuronide	83694.1	1	1	1	71195.3	C11136	526.277	5.41817
bis(7)-Tacrine	129655	1	1	1	101275		538.332	5.42117
C20 H36 N13 O3	138656	1	1	1	111060		506.308	5.426
CAY10585	27075	1	1	1	1055.79		481.21	5.4354
Deoxynojirimycin Tetrabenzyl Ether	48650.4	1	1	1	48330.8		569.279	5.4315
C25 H43 N3 S4	58602	1	1	1	56405.4		513.231	5.43133
C24 H17	1680	1	1	1	51174.4		305.136	5.4352
Trp Ala	57164.4	1	1	1	1307.62		275.126	5.4348
C24 H41 N2 S3	37679.3	1	1	1	37333.8		453.245	5.43667
C36 H65 O S5	56620.9	1	1	1	68200.9		673.359	5.4455
C5 H11 N4 O	206369	1	1	1	246323		143.094	5.43833
2H-Indol-2-one, 1,3-dihydro-4-[2-hydroxy-3-[(1-methylethyl)amino]propoxy]-	1.96672e+06	1	50567.5	33.3555	1.66637e+06		264.146	5.4482
C25 H33 N6 O	83495.4	1	1	1	88855.7		433.273	5.4435
MID42303:1α,25-dihydroxy-24a,24b-dihomo-22-thiavitamin D3 / 1α,25-dihydroxy-24a,24b-dihomo-22-thiach	888939	1	1	1	692497		508.322	5.44767
Pro Arg Arg	182402	1	1	1	2844.88		473.273	5.4554
C12 H35 Cl N12 O S	176297	1	25.578	1	2976.58		430.244	5.47333
p-Salicylic acid Esi-125.0V5.4561334	8401027	634939	1.28357e+06	2.35873e+06	8.01193e+06	C00156	138.031	5.45613
Ile Leu Esi-125.0V5.4639997	8498360	40.0341	126612	69014.5	6.69931e+06		244.178	5.464
Quinone	2515.72	1	1	1	107261	C00472	108.021	5.454
Quinamide Isopropylidene	87187.8	1	35.3235	1067.77	72164.8		231.11	5.46378
C27 H32 N4 O3	109223	1	1	1	113602		460.254	5.4675
Glu Trp Esi-125.0V5.4665	79955.5	1	1	1	61016		333.132	5.4665
17-phenyl trinor PGF2α methyl ester	3379.63	1	1	1	117263		402.242	5.4868
Geldanamycin	2548.51	1	1	1	105998	C11222	560.273	5.4714
C22 H23 N3 O	73958.9	1	33.1778	1	75248.5		345.187	5.47786
C30 H52 S4	148628	1	1	1	114640		540.295	5.478
C25 H19 N14	1559.78	1	1	1	65687.2		515.191	5.4806
C12 H18 N5 O2 S	173093	1	1	1	148123		296.118	5.47917
C25 H40 Cl N15 O2	72988.9	1	1	1	42.8302		617.322	5.47775
C11 H26 N13 O2	57223.8	1	1	1	1285.29		372.234	5.4872
Chaetoglobosin A	429728	67268	137253	30961	532442		574.269	5.48967
C28 H36 N O15	79012	1	1	1	110430		626.208	5.49267
20-Hydroxy-PGF2α	2780.97	1	1	1	84660		416.238	5.487
Mevalonolactone	4338.67	1	1	331016	269157		130.063	5.51187
MID42018:26,26,26,27,27,27-hexafluoro-1α,25-dihydroxy-16,17,23,23,24,24-hexadehydrovitamin D3 / 26,2	74268.9	1	1	1	1457.91		578.245	5.5132
Bouillonamide B	47726	1	1	1	36.2353		627.307	5.519
C22 H31 N11 O2	30460.9	1	1	1	38128.5		481.269	5.51667
C10 H13 N4 O3	61006.2	1	1	1	79304.6		237.099	5.5205
Psilocybin	192043	43.9217	128877	1	186466	C07576	284.092	5.5183
Methaphenilene	299871	1	1	1	223213	C11113	260.136	5.5225
C21 H32 N15 O4	431062	1084.23	38431.3	1	307011		558.275	5.53382
C35 H21 N9	30703.1	1	1	1	61784.9		567.191	5.52683
C13 H23 N3 O3 S	48023	1	1	1	40423.2		301.146	5.53483
3-α(S)-Strictosidine	94878.2	1	1	1	1681.69	C03470	576.23	5.5392
C26 H16	118417	1	1	1	43.9711		328.128	5.527
C42 H32 N3 O4	32612.6	1	1	1	24716.1		642.238	5.5625
C9 H16 N5 O3	102562	1	1	1	74522.1		242.125	5.55883
Cibarian	112049	198679	146971	95390.3	94850.7	C08473	428.09	5.55173
C39 H57 Cl3 N6 O	58991.8	1	1	1	33.6097		730.369	5.578
C42 H32 N3 O5	151688	1	22.096	1	170223		658.231	5.58414
C36 H41 O8 S	104007	1	1	1	96778		633.25	5.58967
C20 H33 N8 S2	24615.8	1	1	1	1		449.227	5.601
Primary fluorescent chlorophyll catabolite	60742.7	1	1	1	67179.4	C18098	688.313	5.5935
Phe4Cl-His-OH	405289	1.21668e+06	1.1383e+06	738513	557471		444.085	5.5996
GW 6471	31010.5	1	1	1	948.509	C15620	695.284	5.5986
C39 H35 N7 O4	16033	1	1	1	678.191		665.273	5.6082
C25 H40 N O15 S	58255.1	1	1	1	1603.63		626.21	5.624
Amikacin	57840.6	1	1	1	55185.7	C06820	631.295	5.651
3,4,5,2',4',6'-Hexahydroxychalcone 2'-glucoside	81436	68.9622	1	1	1		466.112	5.6385
digitalin	30394.1	1	1	1	41071.4	C08862	758.372	5.63883
Taurocholic acid	64604.8	1	1	1	66622.1	C05122	515.293	5.6685
Trilobine	57086.7	1	1	1	58583.2	C09669	608.261	5.65583
Citraconic acid dimethyl ester	238493	1	1	1	222809	C05126	158.058	5.659
Glycocholic acid 3-glucuronide	52812.6	1	1	1	57746.4		643.351	5.671
Loperamide	84475.2	1	1	1	87447.5	C07080	536.245	5.6815
C29 H44 O6 S	287945	1	1	1	235660		520.286	5.688
Pioglitazone	54848.6	1	1	1	56132.4	C07675	356.118	5.68817
C12 H24 N O3 S2	80014.8	1	1	1	92465.6		294.12	5.705
Phe Leu	716723	1	1	1	709831		278.162	5.752
Ethyl 3-hydroxybutyrate	1.42011e+06	262908	254636	930738	1.46846e+06	C03499	132.078	5.77887
C11 H13 N4 O6 S	568375	1	1	4063.81	592208		329.055	5.78213
C35 H14 O5	46979.3	69088.2	90213.6	45561.1	43266.2		514.085	5.78087
C39 H49 N S2	1463.17	1	1	1	28216.7		595.331	5.825
C28 H20 O8 S	59263.1	1325.17	43919.2	1	56469.3		516.09	5.83164
flumethasone pivalate	1248.11	1	1	1	20594.2		554.27	5.8414
Flunarizine	85170.9	1	1	1	1894.95		450.211	5.8416
Hexanoylglycine	47.7104	1	107694	724252	2129.06		173.105	5.85511
C23 H44 Cl N9 O S	37999.9	1	1	1	1146.37		529.31	5.8406
C15 H21 N6 O2	133920	1	1	1	132792		317.172	5.85667
Jervine	100954	1	1	1	2146.94	C10811	471.301	5.8524
C40 H37 N2 O3	61341.6	1	1	1	45799.8		593.281	5.86517
N- (3-Trifluoromethylphenyl)Piperazine (TFMPP)	160049	1	1	54493.3	108054		276.11	5.869
C19 H49 Cl N20 O2 S	48086.6	1	1	1	1077.46		656.374	5.8648
C25 H42 N12 O S	288110	1	1	1	273721		558.333	5.88117
6-Thioguanosine monophosphate	96794.4	234385	172988	169951	83994.8	C16619	425.04	5.8906
Olprinone	93029.1	37.5181	2008.08	1	103465	C13546	310.107	5.90556
L-Glutamic acid n-butyl ester	2299.36	1	1	83881.6	121607		203.115	5.91038
Arg Arg Gln	1709.79	1	1	1	53731.3		458.272	5.9478
Nitrovin	256418	1	33765.2	128601	226407	C19487	420.103	5.94483
C11 H12 N O	78904.8	1502.95	1	102752	1718.34		174.089	5.9538
C20 H14 N5 O11	126795	1	52583.9	51007	112894		500.069	5.96492
C33 H29 N20 O2	1207.5	1	1	1	21622.4		737.283	5.959
C30 H33 N2 O3	132769	1	1	1	100746		469.251	5.98083
C13 H19 N9 O	1849.35	1	1	1	43930.5		317.171	5.9832
C30 H39 N8 O2	55425.4	1	1	1	1		543.323	6.01367
C33 H21 N2 O	20185.4	1	1	32360.8	27.3819		461.166	6.04614
C14 H10 N10 O	161815	1	1	79815.8	165587		334.104	6.064
Phenylacetylglycine methyl ester	62149.4	1	1	249551	1538.68		207.089	6.06825
C40 H63 O2 S4	818.835	1	1	1	19520.3		703.372	6.1052
N-Isopropylterephthalaldehydamide	53119	1	1	1	66700.7		237.099	6.10817
Nitrovin Esi-125.0V6.1365714	74963	1	1	30.9809	83288.8	C19487	420.102	6.13657
Pfaffoside A	11770.1	1	1	1	24.5127	C08966	748.399	6.16225
C35 H44 N12 O2	31650.1	1	1	1	27663.9		664.37	6.16633
4,4'-Dihydroxyalloxanthin	29243.5	1	1	1	28398.6		642.391	6.17033
KAPA	149050	1	1	1	174142	C01092	187.12	6.18667
BQ 485	51476.1	116068	133764	49029.4	56299.8	C11362	628.339	6.2624
C18 H18 N4 O14	244321	105269	272390	162932	237224		514.084	6.28747
Proacacipetalin	90869.6	1	1	1	76906.9	C08338	259.104	6.279
C20 H20 N13 O	27.0128	1	1	43136.8	31.6591		458.188	6.3008
C21 H22 N O15	31428.2	130231	138926	56442.8	32.0922		528.099	6.33831
C16 H12 N13 O4	47259.5	1	1	994.756	40218		450.113	6.34137
C10 H13 N4 O2	93825.3	1	1	1	112653		221.104	6.397
C17 H14 N13 O4	92804.8	1	1	1	76954.3		464.128	6.41817
C20 H35 N21	39939.8	1	1	1	925.6		569.338	6.4414
C17 H18 N6 O8	379477	1	61281	226662	259217		434.118	6.47875
C17 H16 N12 O10	126575	1	32.4996	77717.5	105623		548.11	6.4833
(R)-5-Phosphomevalonate	91764.2	1	1	1	52469.5	C01107	288.062	6.4865
Vanillin	10252366	2.80295e+06	2.2595e+06	1.67747e+06	9409593	C00755	152.047	6.61487
C27 H13 N3 O11	152698	1194.23	30.7112	1	129212		555.055	6.61256
C32 H17 N6 O11	299200	1274.56	31.6109	1	254874		661.095	6.612
C22 H24 N15 O6	65132.2	74702.1	1641.38	1	66240.8		594.202	6.63291
Dimethyl suberate	204252	1	1	1834.87	173111	C17803	202.12	6.6535
dexamethasone phosphate	59948.5	1	32.5097	41826.8	1704.05		472.169	6.73811
Cortolone-3-glucuronide	44127.2	1	80900.3	1	56700.8	C03033	542.271	6.78811
NH-Phe(NMe)-Gly-OMe	315130	138769	441925	178592	281210		296.137	6.98427
C14 H30 N6 O3	61381	1	176874	221278	1329.95		330.238	7.18818
C11 H23 N4 O2	1690.69	78474.2	91788.7	71194.4	1		243.182	7.21182
Scutamoenin	164618	1	1	1	128050		302.078	7.28667
C16 H37 N4 O3	61556	1	1	1	1		333.286	7.52333
Fluopicolide	12423484	37091532	34539644	16764799	17690756	C18464	427.973	7.62313
Rebeccamycin	64958.2	1	1	1758.91	1567.38	C19701	615.08	7.63429
C40 H30 N4 O	37987.9	1	35515.9	33526.2	35563.2		582.244	7.72058
C16 H33 N2 O9	272647	46.1111	162748	152313	358502		397.221	8.09338
MID42022:(22E)-26,26,26,27,27,27-hexafluoro-1α,25-dihydroxy-22,23-didehydrovitamin D3 / (22E)-26,26,	227514	1	1366.47	87645.7	220580		568.26	8.22582
C16 H31 N9 O	43.9289	1	1	90128.3	1383.85		365.265	8.24883
C12 H28 N3 O3 S	392270	45.9086	1	88.4615	363402		294.184	8.23563
C20 H28 N18 O3	84876.8	1	1	1471.68	106439		568.259	8.4155
C18 H33 N9 O	109725	1	1	123337	86337.9		391.28	8.48889
Kanamycin Esi-125.0V8.512667	126375	1	1	39.9596	3051.02	C01822	544.258	8.51267
Aromoline	1.96912e+06	644568	414660	708740	2.07685e+06	C06514	594.275	8.57833
C21 H36 N11 O8	5.68839e+06	2.13754e+06	1.68061e+06	2.55768e+06	5727092		570.275	8.81333
Lauryl hydrogen sulfate	755192	568848	299198	514979	1	C11166	266.154	8.84425
C17 H31 N9 O4	163065	1	1	102007	217111		425.251	8.98367
C21 H33 N9 O4	1664.21	1	1	92970.4	2336.07		475.265	8.98986
C21 H36 N11 O8 Esi-125.0V9.098133	3.65919e+06	1776564	1.60511e+06	3487530	4.49147e+06		570.274	9.09813
C19 H31 N12 O3	49.8285	1	1	2130.81	103598		475.265	9.19617
Guattegaumerine	8197058	3.45592e+06	3282254	5442526	9990839	C06511	596.29	9.24533
C19 H33 N6 O5	2.91686e+06	1.30529e+06	2.73206e+06	2.62438e+06	3.86324e+06		425.25	9.2944
PG(22:6(4Z,7Z,10Z,13Z,16Z,19Z)/18:3(9Z,12Z,15Z))	214656	1	63672.6	229662	374878		876.514	9.319
Dibekacin	379299	186396	165282	567257	476728		451.266	9.32667
C12 H28 N6 O	193461	1	1	1	276213		272.232	9.39283
C17 H25 N19	117757	1	1	95976.4	130407		495.254	9.49456
5-hydroperoxy-7-[3,5-epidioxy-2-(2-octenyl)-cyclopentyl]-6-heptenoic acid	233522	1	1	62.3428	205043		354.204	9.56671
Dibekacin Esi-125.0V9.639866	6383343	2008229	4685182	4391395	8221380		451.266	9.63987
Thromboxane A2	160006	1	1	55.9051	163117	C02198	398.23	9.70914
Rigin	3253.67	1	1	1	198927		456.244	9.7648
Istamycin C1	1.4939e+06	188290	354294	1.68806e+06	1967716	C17996	477.281	9.8644
C10 H22 N3 O	90698.4	1	1	1	110624		200.177	10.1158
C12 H34 Cl N8	81017.2	1	1	98776.5	74025.6		325.259	10.3227
Phe Arg Arg	12136.9	1	1.36605e+06	94.399	2.53196e+06		477.281	10.3734
C12 H24 N3 O	171005	1	1	105650	203202		226.192	10.4157
Sarcostin	113502	1	1	1	2437.29	C17770	382.236	10.4984
Phaseolotoxin	58.638	1	1	3331.28	136910	C08440	577.205	10.5272
Phe Arg Arg Esi-125.0V10.74157	76.8385	1	1	319122	426661		477.28	10.7416
C17 H35 N7 O	36.5225	1	1	1249.28	49870		353.29	10.7428
Isouvaretin	142481	1	1	69492.3	157686	C09759	378.147	10.7444
C16 H28 N3 O	63930.8	1	1	1	77658.7		278.222	10.7437
Lespedezaflavanone G	96111.5	85676.2	285393	1	220063		496.245	10.7481
C17 H31 N10	70055	1	1	111925	99193.7		375.274	10.7747
Pipotiazine	39259	1	1	45478.5	1075.98		475.198	10.7779
C14 H33 N10	37.3617	1	1	72042.9	1755.75		341.289	10.8207
DG(22:2(13Z,16Z)/22:5(7Z,10Z,13Z,16Z,19Z)/0:0)[iso2]	32.3306	1	1	46032.4	1180.57		768.593	10.9517
C26 H41 O S	134459	1	1	153812	163685		401.289	10.9503
DG(19:0/22:3(10Z,13Z,16Z)/0:0)[iso2]	34.0579	1	1	67697.8	34.6268		734.609	10.9698
5-O-Methylleridol	111391	1	1	70405.4	138050		328.132	10.9768
C18 H37 N7 O	245766	1	1	306013	325165		367.305	10.9923
C15 H33 N7 O	100230	1	1	143481	143477		327.274	11.0252
Istamycin C1 Esi-125.0V11.040429	10344.6	1	1	7297.44	1.04692e+06	C17996	477.28	11.0404
3,16-Dideoxymexicanolide-3α-Diol	248776	40.7522	154301	77594.6	332667		472.245	11.0399
Tetranor Iloprost	3228.95	1	1	128640	321724		306.184	11.049
17-trifluoromethylphenyl trinor PGF2α isopropyl ester	511773	107124	447974	128972	744835		498.26	11.067
Cannabisativine	88299.8	1	1	119924	113120	C10576	427.305	11.0798
C12 H26 N6	237156	1	99743.6	308748	488926		254.223	11.0895
Epoxybergamottin	376252	1	107520	275357	346854		354.147	11.0932
C41 H45 N5	44685.3	1	1	28838.7	80486.2		607.368	11.0962
C13 H28 N6 O2	475660	1	1	64.4431	6775.11		300.227	11.1077
C15 H33 N10	87050.8	1	1	110598	109872		353.29	11.1294
C18 H37 N10	77315	1	1	134511	97520.1		393.32	11.1306
C14 H28 N6	394207	1	49.2496	614074	1.08257e+06		280.237	11.2534
C36 H45 N13	42191.7	1	1	29867.8	68315.9		659.39	11.2538
7-Methoxypraecansone B	437952	1	124405	350378	379417		380.162	11.2542
Louisfieserone A	123121	1	56633.6	92559	89424.4		368.163	11.5336
C21 H37 N7 O	50566.4	1	1	107693	2065.99		403.304	11.591
C14 H30 N6	106871	1	1	56.2822	2200.33		282.253	11.9797
Tephrowatsin B	86273.6	1	1	64592.2	1		382.18	11.9948
C15 H32 N6 O2	3514.16	1	1	2411.33	240323		328.258	11.9981
MID42039:(22E)-(25S)-26,26,26-trifluoro-1α,25-dihydroxy-22,23-didehydrovitamin D3 / (22E)-(25S)-26,2	221294	41.5168	146325	244693	268277		528.307	12.0545
Phe Arg Arg Esi-125.0V13.155273	478146	1	191249	379429	5932.04		477.281	13.1553
Arg His Lys	2538.21	1	1	1	138659		439.266	13.222
Dibekacin Esi-125.0V13.349667	135522	1	42.0579	1986.02	1		511.286	13.3497
C22 H22 N3	1385.75	1	1	1	57248.8		328.178	1.023
C20 H2 O26	1	1	55.6417	1	210210		657.884	1.03575
C17 H2 N2 O16 S	1	1	1	1	386421		521.911	1.03967
Probenecid	2115.8	113093	182491	1	1905.55	C07372	285.105	1.0484
Desmethyldehydroamlodipine	5450.21	1	1	1	390222		392.114	1.0986
C18 H28 N3 O10 S	38.293	483037	713608	107325	36.4814		478.15	1.09327
C10 H20 N3 O10	89.9399	967312	1.54892e+06	1.24126e+06	165689		342.114	1.09308
C23 H12 N5 O	1097.04	1	1	1	34148.3		374.103	1.1634
Dehydroascorbic acid	1382.54	131197	110965	1	1435.86	C00425	174.016	1.1857
Cyclic CMP	1	1	1	172061	48.8429	C00941	305.04	1.206
Vat Yellow 4 Esi-125.0V1.2921666	28.1644	1	1	44407.2	845.587	C19545	392.105	1.29217
Penicillin G	2116.87	1	970.529	96288.9	110279	C05551	334.099	1.2897
Stavudine Esi-125.0V1.2885556	1	1584.68	55167.9	70633.4	35.3086	C07312	224.079	1.28856
C17 H16 N O15 Esi-125.0V1.3132501	1	1	1	342617	49.1615		474.05	1.31325
Chlorpropamide	1	7.09946e+06	7.77139e+06	5077538	4.8906e+06	C06907	168.028	1.33908
deoxyguanosine 5'-monophosphate (dGMP)	2405.38	156236	49.4298	1	95787	C00362	347.063	1.32756
Nap-His-OH	32.6063	179262	152084	1	31.2279		460.139	1.40912
4-Pyridoxic acid Esi-125.0V1.4433	2462.92	1	4624	599214	136485	C00847	183.053	1.4433
Okanin 3,4,3'-trimethyl ether 4'-glucoside Esi-125.0V1.4386	30.7013	1	28.8193	1	36806.9		538.17	1.4386
Uric acid	1	23901964	25695208	15521575	16684734	C00366	168.028	1.75608
N1-(5-Phospho-a-D-ribosyl)-5,6-dimethylbenzimidazole	1453.34	1	1408.84	1	62453.3	C04778	418.113	2.09271
C39 H32 S	759.447	1	1	1	24787.4		532.221	2.2824
N1-Amidinostreptamine 6-phosphate	1	64.646	5290.77	1	461650	C11351	300.082	2.45217
C38 H30 S	3145.86	1	1	1	165954		518.208	2.9826
C30 H27 N10 O2	1961.93	1	1	1	77981		559.234	2.9458
Ser-Tyr-OH	1638.92	30.7859	1	1	60094.1		390.103	4.56533
Pivampicillin	2104.98	1	1	1	81717.5	C11750	509.185	4.8758
p-Hydroxycarvedilol sulfate	1	49102	67820.1	100806	691.455		502.142	4.942
C25 H37 N3 S3	35.1819	1	1	1	48363.1		475.215	4.9255
C27 H36 N O16 S2	925.759	54415.3	52305.9	1	866.243		694.147	4.955
C44 H33 N3	35.9294	1	1	1	26719		603.273	4.99
C35 H32 N2 O9	35.1612	339927	227550	207118	53782.2		624.212	5.00846
4-trans-Hydroxyglipizide	1	1	1	1	26554.8		507.176	5.006
C53 H40 N O2	30.5955	1	1	1	34362		722.306	5.1385
C23 H27 N3	1	1	1	1	47099.4		345.22	5.14533
C30 H60 N3 O2 S5	1029.29	1	1	1	37050.7		654.336	5.171
C49 H48 N6 O	1	1	1	1	21719.4		736.391	5.18267
4-Hydroxy-3-methylbenzoic acid	1	1	1	1	31376.9		152.047	5.187
C53 H50 O	1	24.7294	25.4062	1	41165.3		702.383	5.1928
PG(22:4(7Z,10Z,13Z,16Z)/0:0)	2319.09	1	1	1	163893		560.308	5.1994
APF	28.5221	74967.2	944.562	1	30000.5		469.117	5.27844
C41 H36 N2	1270.5	1	1	1	50713.5		556.286	5.4036
C10 H13 N4 O4	37.9218	1	1	1	66426.2		253.094	5.4
S-Allyl-L-cysteine	1	1	1	1	64721.1	C16759	221.072	5.416
2-Keto-6-acetamidocaproate	40.6778	1	1	1	72893.8	C05548	187.084	5.426
C33 H39 N7 O2	27.9557	1	1	1	17941.8		565.306	5.4375
C21 H48 Cl N8 O8 S	36.6149	1	1	1	51843.4		607.297	5.452
Eudesmic Acid	1656.08	24.0911	1	1	54352.3		212.067	5.45583
PG(14:0/0:0)[U]	33.091	1	1	1	56189		456.25	5.492
MDL102382 glucoronide	2219.61	1	1	1	111318		592.227	5.5326
C39 H26 N7 O2	1	1	1	1	16194.9		624.213	5.67233
Tolnaftate	1	105539	85413.8	46872.7	31.4799		353.109	5.6826
C23 H38 O6 S	1	68926.3	92278.6	54589.9	1911.39		442.239	5.74491
Gly Trp Met	1	1	1	1	76141.9		392.15	5.769
Dimethylaminoethyl reserpilinate	1498.19	1	1	1	59465.4	C13441	469.257	5.8352
C35 H62 Cl N3 O2 S3	23.9965	1	1	1	28074.1		687.374	5.87925
C33 H32 N14	33.3666	1	1	1	25225.7		624.291	5.9045
C18 H13 N2 O2	1	85819.8	63038.9	1	39084.8		289.097	5.94889
Mycinamicin II	683.712	1	1	1	21026.3	C15680	787.437	5.979
C51 H47	1	1	1	1	20366.7		659.375	6.13833
C29 H15 N5 O4	2269.79	1	1	85870.8	94108.4		497.113	6.5
C4 H9 Cl N O	937.254	1	1	1	36018.6		122.037	6.606
PG(22:4(7Z,10Z,13Z,16Z)/22:6(4Z,7Z,10Z,13Z,16Z,19Z))	2798.6	1	1	159752	3287.17		930.561	9.30814
C37 H71 Cl2 N5 S	1	1	1602.92	1	161891		687.476	10.1006
C17 H35 N10 O2	1	1	1687.09	97674.3	39.759		411.295	10.4547
7-hydroxy Tetranor Iloprost	1	1	1	1	109891		322.179	10.955
DG(20:1(11Z)/18:1(9Z)/0:0)	1	1	1	39830.7	989.686		694.577	10.9864
C33 H47 N6 O4	1	1	1	1	84789		591.365	11.0797
C24 H46 N4 O13	1	1	1	1	438505		598.305	13.4963
Orotidine	1	79544.1	79800.2	1	34.9061	C01103	334.064	0.970857
C5 H10 N8 O2	1	3074.11	173450	57.0081	1		214.093	0.973167
C6 H5 O7	1	30828.9	23774.8	841.153	1		189.003	1.01238
Phe Tyr Gln	1	43798.3	34894.9	1	1		516.223	1.06517
HR1917	1	241093	179025	71236.6	1225.51	C15343	497.182	1.06545
C5 H12 O5	1	1	19.9867	25919.3	1		152.068	1.08025
Isophylloflavanine	1	219997	142460	33.792	1		720.203	1.09271
N-Deacetylketoconazole	1	48261.5	83950.7	1	1		534.141	1.09617
C31 H23 N16 O2	1	23.9181	22861.3	1	1		651.219	1.10275
Aurasperone D	1	49701.7	79128.9	1	1	C08995	602.141	1.09983
C17 H25 N9 O13	1	1	27544.7	1	1		563.157	1.10967
C32 H39 N5 O5 S3	1	18518.7	40506.9	778.51	1		669.21	1.11462
C15 H27 Cl N11 O7 S	1	93179.6	217586	1	1		540.152	1.11233
C33 H35 N7 O11	1	19478.2	768.304	28.0335	1		705.239	1.12633
C17 H29 N6 O13	1	51.9704	225973	218474	1		525.179	1.11786
Neohesperidin	1	1	34467.7	32625.4	1		610.192	1.14383
C23 H32 N16 O11	1	39306.6	24762.5	702.242	22.9716		708.242	1.13844
N-Desmethylketazolam	1	43882	32310.7	31.2709	34.0444		354.079	1.17013
3-Sulfopyruvic acid	1	196487	3577.64	1	1	C05528	227.994	1.1828
C6 H9 N6 O2	1	890.586	1008.59	186190	1		197.078	1.18857
2-Keto-glutaramic acid	1	1	27626.4	31.7741	1	C00940	145.037	1.21225
C20 H21 N3 O19	1	166977	147740	2814.9	34.8626		607.076	1.21122
C17 H12 N3 O5	1	1	46350.4	32.7679	1		338.077	1.26175
2-oxo-5-amino-pentanoic acid	1	43.0984	97642.3	1	1	C01110	131.058	1.28275
C29 H17 N O6	1	37.5234	36448.8	1	1066.69		475.098	1.306
C26 H12 N4 O2	1	966.235	45487.9	91989	1		412.096	1.31125
C25 H10 N9	27.7382	29.2269	49834.7	81781.2	1		436.106	1.33538
C13 H22 N8 S3	25.2884	33.7139	69422	29434.6	1		386.105	1.34763
C37 H22 N5 O2 S3	1	1066.26	53298	32968.6	24.2707		664.093	1.34922
C9 H10 N4 O7	1047.9	133799	124117	30.2443	1		286.054	1.35756
Sertraline	1	1	29640.2	1287.45	1	C07246	351.081	1.3822
C35 H13 N3	1	63692.4	1394.7	1	1		475.107	1.6048
CAY10561	34.4139	76155.2	60219.8	1	1		516.075	1.62671
2-Hydroxybutane-1,2,3-tricarboxylate Esi-125.0V1.6098888	1	94523.1	177369	334229	1	C02225	206.042	1.60989
3,5-Dihydroxy-phenylglycine	1	1	40.7352	159908	1	C12026	183.053	1.9115
Nap-His-OH Esi-125.0V2.0145	1265.4	59.9016	146716	1	1		460.14	2.0145
C20 H26 N2 O8 S2	1	109974	82085.2	72977.3	27.0907		486.113	2.0874
Plumieride	1	1456.42	34777.3	1	1	C09797	470.147	2.111
C30 H26 N6 O6	1	116018	85761.4	1199.96	1		566.191	2.10538
Dinoseb	1	75407.7	71854.8	68447.7	1	C14302	240.073	2.10678
C17 H20 N17 O4	44.6879	45097.2	55818.6	44451.6	1		526.187	2.2063
C16 H14 N9 O3 S	1	145151	150806	200201	29.4926		412.096	2.2296
Mandipropamid	1	41730.6	1243.84	64880.2	1	C18522	457.13	2.24325
C23 H25 N2 O3 S2	1	90040	87095.3	136123	1		441.135	2.24656
Oxmetidine	1	27.6199	21772.9	76101.9	1	C11803	399.136	2.23714
C3 H10 Cl N5 O	1	31494.4	915.61	29.3721	1		167.057	2.26133
Acetyl-maltose	1	1	33.8546	84796.6	29.3377	C02130	384.125	2.2714
Isoporiolide	1112.61	168357	65036.7	40617.2	1		612.146	2.34982
2-(4-Chloro-3,5-dimethylphenoxy)-N-(2-phenyl-2H-benzotriazol-5-yl)-acetamide	1	1	40188.2	1	1	C11561	406.12	3.12667
C11 H24 N6 O11	1	1	136073	1	1		416.15	3.142
CAY10535	1	1767.98	176679	3042.5	1		469.114	3.47514
C31 H24 N11 O4	1	1	68509.7	74715.6	1		614.202	3.47133
C30 H18 N20 O	1	1	1706.65	95756.9	1		674.197	3.5414
C23 H38 N10 O4 S5	1	55038.1	1145.37	27.1333	1		678.168	4.08817
C31 H20 N6 O2	1	61587.8	61984.2	1	1		508.166	4.09783
C16 H28 N11 O11	1	2450.59	68775.2	1	1		550.196	4.1
C29 H24 N O5	1	119926	1776.9	122193	1		466.166	4.1545
C5 H15 Cl N6 O4	1	1557.06	1337.28	85379.4	1		258.082	4.20914
C28 H17 O4	1	64870	74250.9	68557.8	1		417.112	4.34533
Kaempferide 3,7-dirhamnoside	1	1	39697.8	1	1		592.181	4.494
C23 H13 N11 O13	1	1203.66	1232.53	69597.3	1		651.068	4.49329
C13 H14 N12 O2	1	1287.9	106466	126270	1		370.135	4.52
4-(4-Deoxy-α-D-gluc-4-enuronosyl)-D-galacturonate	1	41373.9	1428.22	40135.6	1	C06118	352.064	4.57075
punaglandin 1	1	1	72037.2	26326.1	1		616.229	4.66183
C30 H22 N10 O6	28.9412	40640.6	52207.4	68867.5	1		618.173	4.7436
Parathion	1	83008.9	2338.65	131414	1	C06604	351.054	4.74175
Artocommunol CA	1	52866.6	41478.3	1	1		478.163	4.825
C27 H45 N4 O9 S4	29.7896	52849.3	87909.6	1	1044.07		697.206	4.87411
Glycolyl-D-mannosamine	39.7493	85287.8	92985.2	1	1	C03521	237.084	4.89057
Deazaflavin	1	119895	1712.78	1	1	C01800	259.06	4.9112
C18 H20 O6 S2	1	919.973	70230	1	1		396.07	4.9198
Tri-N-acetylchitotriose	1	67102.4	1058.53	1	1		673.253	4.9354
C6 H8 N3 O2	1	136117	52.4019	1	1		154.062	4.94975
C24 H13 N5	1	34270.8	27.8392	1	1		371.119	4.9615
C8 H6 N3 O6	1	2330.04	2232.01	91600.7	1		240.026	4.99743
Flurazepam	1	136608	113604	156555	1	C07012	387.15	5
C33 H23 N18 O	1	37692	718.804	1	1		687.231	5.0178
D-Lombricine	1	60394.1	1589.25	1	1	C01726	330.093	5.046
Bis(p-fluorophenyl)methanol	1	88050.4	91830.1	100856	1		280.092	5.04078
C26 H34 N2 O6 S2	1	110467	133643	133313	1		534.185	5.05911
C32 H41 O8 S2	1	186146	97000.4	1519.68	1		617.221	5.07662
Azimsulfuron	1	1	56748.8	1	1	C18438	424.102	5.08467
Zafirlukast	1	65720.4	39724.9	32301.1	1	C07206	575.207	5.14011
Thiamine disulfide	1	1124.33	29573.5	31472.3	1	C18377	562.203	5.14313
C38 H24 N13 O3	1	621.156	18259.4	15024.5	1		710.213	5.15025
C17 H14 O	1	1	28674.3	1	1		234.105	5.15533
C11 H13 N5 S	1	38497.5	36829.5	35.9537	1		247.09	5.16643
Dihydrozeatin-9-N-glucoside-O-glucoside	1	50741.9	28691.9	33230.6	1		545.234	5.17078
3,5-Pyridinedicarboxylic acid, 2,6-dimethyl-4-(3-nitrophenyl)-, methyl 2-[methyl(phenylmethyl)amino]	1	883.903	24141.4	24.4035	1		523.189	5.17417
C41 H20 N11	1	1	22.9653	17874	1		666.191	5.17375
C24 H35 N5 S3	1	94075.9	81680.6	67545.4	1		489.206	5.17511
1alpha,5alpha-Dimercaptoandrostane-3alpha,17beta-diol	1	37026	1278.72	1	1	C14960	416.205	5.1908
Melibiitol	1	38663.9	52869.4	103944	1	C05399	404.154	5.19367
Fungichromin	1	1061.23	19928.2	1	1	C13299	716.4	5.2042
N1-Amidinostreptamine 6-phosphate Esi-125.0V5.2643337	1	75426.1	58297.2	901.021	31.6162	C11351	300.083	5.26433
Fluprostenol Lactone Diol	1	39284.3	718.849	1	1		418.123	5.275
C20 H15 N11 O5	1	47694.1	956.664	908.606	1		489.125	5.30729
C17 H16 N3 O	1	33.2783	54396.6	1	1		278.128	5.3115
Nalidixic acid glucuronide	1	28638.5	24377.4	36.5205	1		408.119	5.33043
YM-201636	1	54751	57983.7	740.601	1		467.169	5.31262
α-Cyano-3-Hydroxycinnamic Acid	48.4858	387395	236512	377753	1		189.042	5.3179
C22 H17 N9 O11	1	77212.5	35478.1	23440.6	1		583.105	5.35511
2-Isopropylmalic acid	103.82	503076	953327	1	124.432	C02504	176.068	5.35387
C22 H15 N17 O6	1	28522.6	29521.1	1	1		613.139	5.43733
Homocysteine-penicillamine disulfide	1	1425.82	54274.4	67513.2	1		282.071	5.46525
C22 H9 N2 O2	1	85017.7	73212.6	67934.4	1		333.067	5.46922
N-(4-acetamidophenyl)-Indomethacin amide	1	96659.1	106047	59380.2	1		549.168	5.48889
C32 H17 N	1	1	47063	55524.6	1		415.136	5.49933
Triuvaretin	43.6499	1397.61	50742	1	1		590.232	5.563
C27 H24 N21 O4	1	55729.1	47215.9	27941.1	1		706.231	5.56822
Salicin 6-phosphate	1	1	60224.8	1	1	C06188	366.071	5.53733
C17 H28 N14 O4 S2	1	889.366	80325.4	43.6517	1		556.188	5.57317
C26 H47 N9 O S5	1	44513.7	1034.34	1	1		661.252	5.5816
C42 H19 N O11	1	65231.7	58547.2	1017.2	1		713.095	5.59575
C19 H43 N4 O S4	1	49782.5	44766.8	27.8009	1		471.23	5.65157
Sunitinib	1	39447.9	1074.52	1	1	D06402	458.235	5.6608
Thr-Asp-OH	1	1118.07	26594.5	1	1		416.106	5.688
Valerylglycine	1	124400	241465	737240	1		159.089	5.76778
MID42013:1α-hydroxy-24-(dimethoxyphosphoryl)-25,26,27-trinorvitamin D3 / 1α-hydroxy-24-(dimethoxypho	1	34.0989	38472.1	1	1		526.308	5.779
Shanzhiside	1	68085.3	72759.4	67752.2	1	C17066	392.132	5.77844
C33 H18 O	1	1	1379.46	54986.6	1		430.137	5.9538
C22 H12 N9 O7	1	58496.1	50601.1	1015.99	1		514.084	5.97712
C21 H20 N12 O7	41.9355	2199.43	80167.6	1	1		552.157	6.0125
Met Cys His	1	39.2437	47123.1	1800.59	1		449.14	6.03233
Met Cys His Esi-125.0V6.1544	1	1	33502.6	1536.16	1		449.14	6.1544
Mulberrofuran C	1	28.0729	33030.7	1250.81	1	C08928	640.195	6.4405
TGX-221	1	1	1871.05	90623.6	1		410.195	6.6666
C22 H22 N18 O5	1	1060.42	36451.7	1	1		618.203	6.7844
C17 H35 N17 O6	1	1	400925	1	1		573.296	7.826
C18 H26 N6 O16	1	103404	102445	47.3442	1		582.139	9.15
Prunin 6''-O-gallate	1	107933	114603	45.1648	1		646.15	9.279
C32 H31 N4 O3	1	42929	45564.5	1	1		519.239	13.1738
Idarubicinol	1	258588	251736	3204.78	1		499.183	13.2372
C16 H23 N O6 S	48.1274	1	1199.03	147800	1		357.125	1.1025
Rhamnocitrin 3-glucoside-4'-(2''-dihydrophaseoylglucoside)	1	1	25.111	18945.7	1		888.303	1.1255
Loxapine	1	1	41.2268	292129	1	C07104	327.115	1.1465
Ofloxacin-N-oxide	1	1	1	20806.7	1		377.14	1.175
C27 H16 N8 O	1	1	1	15542.9	1		468.145	1.28367
C18 H16 N9 O12	1	17343	26.3498	86550.4	1		550.091	1.299
DL-o-Tyrosine	1	87180.5	2306.15	2550.92	1		181.073	1.28557
C27 H16 N10 O2	1	1	1	33555.6	1		512.147	1.307
6-desmethylgriseofulvin glucuronide	1	1	1	45991.7	1		574.106	1.30933
1,4-beta-D-Glucan	1	1	29.0885	46660.1	1	C00760	536.158	1.318
Uridine monophosphate (UMP) Esi-125.0V1.9023333	1	1	1	79318.9	1	C00105	324.034	1.90233
Deacetyl-N-monodemethyldiltiazem	1	1	1	79037	1		404.14	2.05467
Orotidine Esi-125.0V2.2145002	1	2850.2	50.1393	231320	1	C01103	334.066	2.2145
C13 H14 N2 S	32.8162	1	1	98696.3	1		230.09	2.21625
Xanthosine	1	1	1	228574	1	C01762	284.075	2.257
C28 H15 N4 O3	1	1514.44	1	66769.5	1		455.115	2.2578
Phe Tyr Tyr	1	1	1	65940.3	1		537.21	2.25967
N-acetylaspartate	1	5974.81	1	168841	1	C01042	175.048	2.2304
Aminoparathion Esi-125.0V4.200166	1	1957.43	41.8985	110611	1	C06605	321.079	4.20017
C23 H24 N18 O4	1	1	2145.57	52408.3	1		616.223	4.8798
Crotoxyphos	1	1	1	48171.2	1	C18971	314.092	4.90267
C24 H31 N O S3	1	1	1	37665	1		445.157	4.993
C20 H28 N11 O3 S	1	37.7219	1625.39	96152.2	1		502.21	5.019
C29 H29 N15	1	41.4426	1	46454	1		587.274	5.02675
Isonocardicin A	1	990.01	1228.66	67405.5	1	C00927	500.154	5.03214
C19 H10 N6 O	1	30.2345	1059.58	65957.5	1		338.092	5.08333
Alliin	1	1	49.9714	210831	1	C08265	177.046	5.0795
C26 H29 N14 O3	1	1	1	81923.5	1		585.259	5.10733
3-Acetyl-1-tigloylazadirachtinin	1	1	1	24193.3	1	C11047	720.262	5.133
C27 H40 N8 O4 S2	1	1506.71	1	29396.2	1		604.261	5.1396
C13 H14 N3 O	1	1	1	169567	1		228.114	5.14533
1,4-beta-D-Glucan Esi-125.0V5.1476665	1	1	1	27419	1	C00760	536.16	5.14767
Phenyl glucuronide	1	39390.6	1	1375.78	1		316.08	5.239
WWL70	1	1	1	26404.4	1		437.176	5.161
Pararosaniline	1	1	1	19274.5	1		287.142	5.16433
C23 H27 N17 O10	1	1	1	22341.2	1		701.212	5.16667
C24 H21 N7 O3	1	1	1	15477.8	1		455.168	5.19967
Cardiospermin	1	1146.47	1	44253.3	1	C08328	275.099	5.2
C17 H21 Cl S	1	1	1	97255.4	36.5435		292.104	5.2025
C24 H18 N8	1	1	27.1152	61309.7	1		418.163	5.22725
Ethychlozate	1	1	1	35212.8	1	C18532	298.072	5.23367
Poly-g-D-glutamate Esi-125.0V5.250666	1	1	1	17577.9	1	C05723	564.192	5.25067
L-Urobilin	1	1	1	63626.5	1	C05793	654.364	5.278
Mevalonolactone Esi-125.0V5.2849994	49.5679	1	1	165103	45.3382		130.063	5.285
Asp-Trp-OH	1	1	866.076	103881	1		473.107	5.3062
3-Methyleneoxindole	1	77083.8	41.2812	102855	1	C02796	145.053	5.31271
MID42238:(6R)-1α,25-dihydroxyvitamin D3 6,19-sulfur dioxide adduct / (6R)-1α,25-dihydroxycholecalcif	32.7184	1	1	85845.2	1		526.307	5.31525
Piperaduncin B	1	1	1	36043.9	1	C09829	506.194	5.54433
C27 H13 N12 O4	1	1	1	36532.3	1		569.116	5.58267
C21 H38 N25	1	1	1	51286.6	1		640.373	5.682
Formononetin 7-O-(6''-acetylglcoside)	1	1	1	90923.1	1		472.138	5.68467
Ikarisoside D	1	1	1	26900.8	1		542.179	5.88233
4-Hydroxylevamisole	1	1	1	63962	1		266.072	5.887
C32 H13 N2 O3	28.3693	1	1	34980.6	1		473.091	5.8835
C17 H10 N5 O6	1	1	1	67048.9	1		380.063	5.89
Coreopsin	1	1	1	42175.6	1		434.119	5.92633
C40 H27 N4 O	1	1	1	48412.1	1		579.218	6.00467
C15 H11 N11 O	1	1	1	31761.4	1		361.114	6.03233
C39 H27 N7	1	1	1	23751.4	1		593.233	6.06167
C33 H14 N9	1	1	1	38638.2	1		536.14	6.43867
C17 H15 N14 O6	1	1	1	54172.8	1		511.129	6.553
MID41949:(6RS)-22-oxo-23,24,25,26,27-pentanorvitamin D3 6,19-sulfur dioxide adduct / (6RS)-22-oxo-23	1	1	1	57197	1		438.207	7.01767
Arg Lys Lys	1	1	1	45575.5	1		430.3	10.9503
C6 H11 N2 O7	1	80797	38.5927	1	36.2987		223.056	0.981
Oxalosuccinic acid	1	167325	1	1	49.3001	C05379	236.017	4.9185
Levobunolol sulfate Esi-125.0V1.1466666	1	13054.7	1	1	1		371.14	1.14667
Isoporiolide Esi-125.0V1.31	1	27831.4	25.7405	1	1		612.147	1.31
C11 H11 N S	1	74847.6	1	1	1		189.061	2.233
C18 H34 N O15 S	1	32118.5	29.248	1	1		536.164	4.60775
C16 H5 N2 O5	1	52147.9	32.5094	1	1		305.019	4.66
Maltotriitol Esi-125.0V4.7206664	1	20164.9	1	1	1		552.188	4.72067
Deazaflavin Esi-125.0V4.766	1	112132	37.7256	1	1	C01800	259.06	4.766
Mezlocillin metabolite (4-Thiazolidinecarboxylic acid, 5,5-dimethyl-2-[[[[[[3-(methylsulfonyl)-2-oxo	1	22256	1	1	1		559.141	4.94033
Decuroside III	1	124401	1	1	1	C09257	616.199	4.93567
C26 H30 N O6 S3	1	61950.2	1	1	1		548.122	4.93767
C13 H26 N10 O5	1	56338.7	32.9045	1	1		402.209	5.51225
Sulfoglycolithocholate	1	29104.7	29.3594	1	1	C11301	513.275	5.924
