# Supplementary material for: Metabolite changes by combined treatment, ethyl formate and low temperature, in Drosophila suzukii
Source: Sci Rep. 2024 Oct 29;14:25948. doi: 10.1038/s41598-024-77436-0 (PMC11522300; doi:10.1038/s41598-024-77436-0)
Supplement: Supplementary file 2 — Supplementary Material 2 [file 41598_2024_77436_MOESM2_ESM.xlsx]

## Sheet: EF treatment
Pathways	Compound Name	Log2 FC [EF]	Log2 FC [Cold]	Log2 FC [EF+Cold]	Log2 FC [Mock]	KEGG DB ID	Related metabolisms
Biosynthesis of amino acids	2-Keto-glutaramic acid	0	0	14.7538	0	C00940	Alanine, aspartate and glutamate metabolism
	N-Acetyl-L-aspartate	12.5447	0	0	0	C01042	Alanine, aspartate and glutamate metabolism
	L-Arginine	18.9875	18.7401	19.3887	0	C00062	Arginine and proline metabolism
	5-Amino-2-oxopentanoic acid	5.42956	0	16.5752	0	C01110	Arginine and proline metabolism
	gamma-L-Glutamylputrescine	0	16.332	0	10.5927	C15699	Arginine and proline metabolism
	L-1-Pyrroline-3-hydroxy-5-carboxylate	17.1712	18.7846	17.7781	18.4273	C04281	Arginine and proline metabolism
	L-Proline	0	0	0	19.5123	C00148	Arginine and proline metabolism
	3-methyl pyruvic acid	0	18.7016	5.58732	17.9943	C00109	Cysteine and methionine metabolism	2-Oxocarboxylic acid metabolism
	5'-Methylthioadenosine	17.9611	15.6184	17.5653	15.3555	C00170	Cysteine and methionine metabolism
	5'-S-Methyl-5'-thioinosine	10.5913	16.6849	0	10.9032	C19787	Cysteine and methionine metabolism
	Phosphohydroxypyruvic acid	18.4827	18.4077	18.6	0	C03232	Cysteine and methionine metabolism	Carbon metabolism
	3-Sulfopyruvic acid	17.5841	0	11.8048	0	C05528	Cysteine and methionine metabolism
	D-Ornithine	0	10.2997	0	14.8333	C00515	D-Amino acid metabolism
	L-Histidine	0	0	16.8986	5.8677	C00135	Histidine metabolism
	6-Acetamido-2-oxohexanoate	0	5.34617	0	16.1535	C05548	Lysine degradation
	L-Phenylalanine	24.2854	25.4276	24.8611	25.3413	C00079	Phenylalanine metabolism
	3,4-Dihydroxybenzoic acid	0	18.925	5.74368	18.6741	C00230	Phenylalanine, tyrosine and tryptophan biosynthesis
	3-Dehydroquinic acid	0	16.9955	0	16.818	C00944	Phenylalanine, tyrosine and tryptophan biosynthesis
	Quinate	16.3856	17.1636	16.2871	17.4321	C00296	Phenylalanine, tyrosine and tryptophan biosynthesis
	4,6-Dihydroxyquinoline	17.0901	0	16.614	5.30109	C05639	Tryptophan metabolism
	gamma-Oxalocrotonate	0	18.1985	0	18.0672	C03453	Tryptophan metabolism
	Indoleacrylic acid	24.6213	23.9065	24.5924	23.8604	C00331	Tryptophan metabolism
	L-Tryptophan	21.8302	20.6024	21.7458	20.6356	C00078	Tryptophan metabolism
	Maleic acid	19.0095	17.8615	17.7222	18.031	C01384	Tyrosine metabolism	Butanoate metabolism
	Dopamine	0	16.2354	0	5.41057	C03758	Tyrosine metabolism	Neuroactive ligand-receptor interaction
	alpha-Isopropylmalate	18.9404	6.69794	19.8626	6.95921	C02504	Valine, leucine and isoleucine biosynthesis	Pyruvate metabolism
	L-Isoleucine	0	23.4921	0	23.4304	C00407	Valine, leucine and isoleucine biosynthesis
Nucleotide metabolism	Inosine	19.605	18.686	20.0146	18.5566	C00294	Purine metabolism	ABC transporters
	N6-(1,2-Dicarboxyethyl)-AMP	16.524	15.3196	5.02741	9.85313	C03794	Purine metabolism	Alanine, aspartate and glutamate metabolism
	Xanthosine	16.127	15.9603	16.5419	16.3878	C01762	Purine metabolism	Caffeine metabolism
	Xanthine	0	0	0	0	C00385	Purine metabolism	Caffeine metabolism
	deoxyguanosine 5'-monophosphate (dGMP)	17.2534	11.232	5.62731	16.5475	C00362	Purine metabolism
	Hypoxanthine	19.3583	19.3929	19.7644	19.0814	C00262	Purine metabolism
	Urate	24.5106	0	24.615	23.992	C00366	Purine metabolism
	Deoxycytidine	0	15.6717	0	0	C00881	Pyrimidine metabolism	ABC transporters
	Uridine	20.3423	20.2055	20.444	20.004	C00299	Pyrimidine metabolism	ABC transporters
	Orotidine 5'-phosphate	11.4769	0	5.64787	0	C01103	Pyrimidine metabolism	Biosynthesis of cofactors
	Uridine monophosphate (UMP)	5.41712	16.6719	0	16.9386	C00105	Pyrimidine metabolism	Biosynthesis of cofactors
	Methylmalonate	21.946	20.3046	21.7622	19.8759	C02170	Pyrimidine metabolism	Propanoate metabolism
Biosynthesis of cofactors	D-Glucuronic acid	5.48105	20.6088	17.9629	20.1672	C00191	Biosynthesis of nucleotide sugars	Inositol phosphate metabolism
	D-Biotin	16.3288	0	16.5194	0	C00120	Biotin metabolism	ABC transporters
	8-Amino-7-oxononanoate	0	17.1854	0	17.4099	C01092	Biotin metabolism
	Dethiobiotin	16.4774	20.1899	17.4194	19.8882	C01909	Biotin metabolism
	p-Salicylic acid	0	11.3703	0	17.0655	C00156	Folate biosynthesis	Ubiquinone and other terpenoid-quinone biosynthesis
	Glutathione disulfide (GSSG)	16.7474	10.038	16.6189	0	C00127	Glutathione metabolism
	beta-D-Glucuronoside	0	16.2532	0	10.5518	C03033	Pentose and glucuronate interconversions	Ascorbate and aldarate metabolism
	L-Galactonate	0	23.0379	0	22.9326	C15930	Pentose and glucuronate interconversions	Ascorbate and aldarate metabolism
	4-(4-Deoxy-alpha-D-gluc-4-enuronosyl)-D-galacturonate	15.3364	0	10.48	0	C06118	Pentose and glucuronate interconversions
	alpha-Ribazole	0	16.2568	0	5.24569	C05775	Porphyrin metabolism
	N1-(5-Phospho-alpha-D-ribosyl)-5,6-dimethylbenzimidazole	0	10.5052	10.4603	15.9305	C04778	Porphyrin metabolism
	Protoporphyrinogen IX	15.3198	0	10.227	0	C01079	Porphyrin metabolism
	Flavine mononucleotide (FMN)	0	15.1694	4.62637	15.0277	C00061	Riboflavin metabolism	Oxidative phosphorylation
Metabolic pathways	Thromboxane A2	0	17.2878	0	17.3155	C02198	Arachidonic acid metabolism	Neuroactive ligand-receptor interaction
	5-Dehydro-4-deoxy-D-glucarate	20.628	22.4604	18.767	22.4985	C00679	Ascorbate and aldarate metabolism
	UDP-N-acetyl-D-galactosamine	0	13.7469	0	4.57416	C00203	Biosynthesis of nucleotide sugars	Amino sugar and nucleotide sugar metabolism
	Mesaconic acid	17.8022	11.8288	18.0696	0	C01732	Carbon metabolism	Glyoxylate and dicarboxylate metabolism
	Oxalosuccinate	17.3523	0	0	5.62352	C05379	Citrate cycle (TCA cycle)	2-Oxocarboxylic acid metabolism
	trans-Aconitate/cis-Aconitate	0	19.9445	0	19.8924	C00417	Citrate cycle (TCA cycle)	Glyoxylate and dicarboxylate metabolism
	Fumaric acid	18.2992	11.2804	0	11.4933	C00122	Citrate cycle (TCA cycle)
	6-Lactoyl-5,6,7,8-tetrahydropterin	12.9482	0	19.3132	0	C04244	Folate biosynthesis
	2,6-Dihydroxypyridine	4.71332	0	9.45169	0	C03056	Nicotinate and nicotinamide metabolism
	D-Ribose	17.6114	17.8142	17.0478	17.2071	C00121	Pentose phosphate pathway	ABC transporters
	2-Methylcitrate	16.5284	0	17.4364	0	C02225	Propanoate metabolism
	Ceramide (d18:1/26:0)	9.77719	0	14.7528	0	C00195	Sphingolipid metabolism
	Sphinganine	17.9619	16.4983	18.5005	17.3959	C00836	Sphingolipid metabolism
	Cellulose	10.8732	0	10.9879	0	C00760	Starch and sucrose metabolism
	Taurocholate	0	15.9794	0	16.0237	C05122	Taurine and hypotaurine metabolism
	2-C-Methyl-D-erythritol 4-phosphate	19.1208	19.6175	20.1079	19.518	C11434	Terpenoid backbone biosynthesis
	5-Phosphomevalonate	0	16.4856	0	15.6792	C01107	Terpenoid backbone biosynthesis
	4-Pyridoxic acid	18.4804	18.767	19.3857	18.7308	C00847	Vitamin B6 metabolism
	2-Furoic acid	17.0179	0	0	11.1463	C01546
	3-alpha(S)-Strictosidine	16.5338	0	0	10.7157	C03470
	5-Oxoavermectin ''1a'' aglycone	10.0025	0	0	14.8445	C11978
	Avermectin A1b monosaccharide	5.17754	0	0	14.8143	C11966
	Isonocardicin A	0	9.9513	10.2629	0	C00927
	L-Oleandrosyl-oleandolide	14.9574	4.87901	15.9675	0	C11992
	Macrocin	14.5747	0	5.20189	15.4961	C00744
	Mycinamicin II	9.41725	0	0	14.3599	C15680
	Rebeccamycin	15.9872	0	0	10.6141	C19701
	Vanillin	23.2895	21.4185	21.1076	23.1657	C00755
	Acetanilide	0	19.3668	12.6857	0
	Adenosine-3'-monophosphate	16.8445	18.8263	17.2738	17.3057
	Cycloleucine	19.6308	0	0	19.591	C03969
	D-Biopterin	0	0	16.6447	0
	Dehydroascorbate	10.4331	17.0014	16.7597	10.4877
	D-α-Hydroxyglutaric acid	18.2164	0	5.82302	12.0165
	Malate	21.7727	22.7837	21.5604	21.9947
