# Supplementary material for: Metabolite changes by combined treatment, ethyl formate and low temperature, in Drosophila suzukii
Source: Sci Rep. 2024 Oct 29;14:25948. doi: 10.1038/s41598-024-77436-0 (PMC11522300; doi:10.1038/s41598-024-77436-0)
Supplement: Supplementary file 3 — Supplementary Material 3 [file 41598_2024_77436_MOESM3_ESM.xlsx]

## Sheet: etc
Lipid classification	Compound Name	Log2 FC [EF]	Log2 FC [Cold]	Log2 FC [EF+Cold]	Log2 FC [Mock]	Pubchem CID
Category: Sterol Lipids [ST] Main Class: Secosteroids [ST03] Sub Class: Vitamin D3 and derivatives [ST0302]	MID41949:(6RS)-22-oxo-23,24,25,26,27-pentanorvitamin D3 6,19-sulfur dioxide adduct / (6RS)-22-oxo-23	0	0	0	0
	MID42013:1α-hydroxy-24-(dimethoxyphosphoryl)-25,26,27-trinorvitamin D3 / 1α-hydroxy-24-(dimethoxypho	5.09165	0	15.2315	0	9547325
	MID42018:26,26,26,27,27,27-hexafluoro-1α,25-dihydroxy-16,17,23,23,24,24-hexadehydrovitamin D3 / 26,2	0	16.1805	0	10.5097
	MID42022:(22E)-26,26,26,27,27,27-hexafluoro-1α,25-dihydroxy-22,23-didehydrovitamin D3 / (22E)-26,26,	0	17.7956	10.4162	17.7509	9547333
	MID42039:(22E)-(25S)-26,26,26-trifluoro-1α,25-dihydroxy-22,23-didehydrovitamin D3 / (22E)-(25S)-26,2	5.37562	17.7556	17.1588	18.0334	9547348
	MID42047:(22E)-(24S)-1α,24-dihydroxy-26,27-cyclo-22,23-didehydro-20-epivitamin D3 / (22E)-(24S)-1α,2	0	14.5224	0	9.77617
	MID42215:(6R)-25-hydroxyvitamin D3 6,19-sulfur dioxide adduct / (6R)-25-hydroxycholecalciferol 6,19-	0	5.80013	0	17.4685
	MID42238:(6R)-1α,25-dihydroxyvitamin D3 6,19-sulfur dioxide adduct / (6R)-1α,25-dihydroxycholecalcif	0	5.03203	0	0
	MID42303:1α,25-dihydroxy-24a,24b-dihomo-22-thiavitamin D3 / 1α,25-dihydroxy-24a,24b-dihomo-22-thiach	0	19.7617	0	19.4015	9547484
	MID42322:(17Z)-1α,25-dihydroxy-26,27-dimethyl-17,20,22,22,23,23-hexadehydrovitamin D3 / (17Z)-1α,25-	0	15.7442	0	15.3968	9547500
	MID42505:25-hydroxy-1β-hydroxymethyl-23,23,24,24-tetradehydro-3-epivitamin D3 / 25-hydroxy-1β-hydrox	17.2259	0	16.8969	16.212
Category: Fatty Acyls [FA] Main Class: Eicosanoids [FA03] Sub Class: Prostaglandins [FA0301]	17-phenyl trinor PGF2α methyl ester	0	11.7227	0	16.8394
	17-trifluoromethylphenyl trinor PGF2α isopropyl ester	16.7089	18.9651	18.7731	19.5066	`
	20-Hydroxy-PGF2α	0	11.4414	0	16.3694	5283040
	Thromboxane A2	0	17.2878	0	17.3155	5280497
