# Supplementary material for: Metabolite changes by combined treatment, ethyl formate and low temperature, in Drosophila suzukii
Source: Sci Rep. 2024 Oct 29;14:25948. doi: 10.1038/s41598-024-77436-0 (PMC11522300; doi:10.1038/s41598-024-77436-0)
Supplement: Supplementary file 4 — Supplementary Material 4 [file 41598_2024_77436_MOESM4_ESM.xlsx]

## Sheet: Lipidomics
Compound	Class	Raw FC ([EF] vs [Mock])		Raw FC ([Cold] vs [Mock])		Raw FC ([EF+Cold] vs [Mock])
oct-1-en-3-ol	FA	205031	up	-1	down	4808.57	up
2Z-dodecenoic acid	FA	89300.6	up	5183.95	up	-1	down
3-oxo-dodecanoic acid	FA	48157.9	up	-1	down	53323.2	up
1-(O-alpha-D-glucopyranosyl)-(1,3R,27S,29R)-triacontanetetraol	FA	3.18233	up	4.33837	up	-3322.96	down
12-amino-dodecanoic acid	FA	1.12589	up	-26.2656	down	-31.3348	down
2R-aminotridecanoic acid	FA	1.12208	up	-38523.8	down	-1182.76	down
4E-Decenedioic acid	FA	-1	down	-1	down	-1	down
oct-1-en-3-ol	FA	-1	down	-1	down	-1	down
11-amino-undecanoic acid	FA	-1.87591	down	-439.103	down	-3.81305	down
7-keto-stearic acid	FA	-2.07278	down	-302438	down	-56.265	down
N-Oleoyl-L-Serine	FA	-2.25086	down	-825019	down	-825019	down
6E,9E-octadecadienoic acid	FA	-2.68156	down	-327377	down	-62.2842	down
N-palmitoyl serine	FA	-3.07909	down	-211794	down	-4243.63	down
2-glyceryl-PGE2	FA	-34.0218	down	-72261	down	-1786.92	down
7-keto-stearic acid	FA	-45.8665	down	-2102.59	down	-1.02289	down
Palmitic amide	FA	-46.6015	down	-59371	down	-59371	down
N-palmitoyl threonine	FA	-51.617	down	-202136	down	-202136	down
N-stearoyl serine	FA	-354.301	down	-3.04938e+06	down	-3.04938e+06	down
N-palmitoyl histidine	FA	-3111.3	down	-125015	down	-125015	down
1-(O-alpha-D-glucopyranosyl)-29-keto-(1,3R,31R)-dotriacontanetriol	FA	-34096.6	down	-34096.6	down	-34096.6	down
N-oleoyl histidine	FA	-35187	down	-35187	down	-35187	down
N-stearoyl glutamic acid	FA	-46144.8	down	-46144.8	down	-46144.8	down
Pentadecanoyl-EA	FA	-49477.3	down	-49477.3	down	-49477.3	down
Leukotriene D4	FA	-65079	down	-65079	down	-65079	down
8,10-hexadecadiynoic acid	FA	-87577.9	down	-2348.71	down	-61.0827	down
13Z-hexadecenoic acid	FA	-118494	down	-3243.5	down	-2234.98	down
DG(22:5(4Z,7Z,10Z,13Z,16Z)/15:0/0:0)	GL	-1	down	173024	up	2107.2	up
DG(14:1(9Z)/20:5(5Z,8Z,11Z,14Z,17Z)/0:0)	GL	-1	down	-1	down	-1	down
DG(14:1(9Z)/18:4(6Z,9Z,12Z,15Z)/0:0)	GL	-1	down	-1	down	-1	down
TG(16:1(9Z)/17:2(9Z,12Z)/17:2(9Z,12Z))	GL	-34928.3	down	-34928.3	down	-34928.3	down
PS(18:0/20:3(8Z,11Z,14Z))	GP	75039.4	up	-1	down	-1	down
PS(P-16:0/20:2(11Z,14Z))	GP	57348.7	up	2125.91	up	44012.9	up
PG(P-16:0/13:0)	GP	1933.62	up	-1	down	58425.3	up
LysoPE(0:0/15:0)	GP	1425.06	up	93279.9	up	880.174	up
LysoPE(0:0/20:0)	GP	1202.36	up	120563	up	223905	up
LysoPE(0:0/18:2(9Z,12Z))	GP	207.858	up	210.711	up	170.759	up
PG(13:0/17:1(9Z))	GP	52.732	up	-1181.76	down	-1181.76	down
PG(17:0/14:1(9Z))	GP	37.5907	up	-1531.7	down	39.8317	up
PS(15:1(9Z)/19:1(9Z))	GP	33.6407	up	-1	down	-1	down
PA(20:4(5Z,8Z,11Z,14Z)/19:1(9Z))	GP	32.5672	up	-1269.51	down	47.2147	up
PS(P-20:0/16:1(9Z))	GP	30.6122	up	-1	down	23059.3	up
PE(17:1(9Z)/0:0)	GP	22.1328	up	31320.7	up	27.5036	up
LysoPE(0:0/16:1(9Z))	GP	2.31293	up	3.58421	up	2.16926	up
PE(16:0/0:0)	GP	-1	down	6.745e+06	up	-1	down
PE(18:0/0:0)	GP	-1	down	169528	up	104365	up
PI(P-18:0/13:0)	GP	-1	down	98917.8	up	-1	down
PE(17:2(9Z,12Z)/20:0)	GP	-1	down	33619.5	up	-1	down
PS(P-18:0/20:3(8Z,11Z,14Z))	GP	-1	down	16817.9	up	-1	down
PG(13:0/15:0)	GP	-1	down	4180.9	up	-1	down
PS(P-16:0/18:0)	GP	-1	down	2077.53	up	-1	down
PG(16:0/0:0)	GP	-1	down	1856.89	up	-1	down
PE(14:0/22:2(13Z,16Z))	GP	-1	down	1448.98	up	-1	down
PE(P-18:0/17:1(9Z))	GP	-1	down	64.7407	up	-1	down
CL(1'-[18:2(9Z,12Z)/0:0],3'-[18:2(9Z,12Z)/0:0])	GP	-1	down	27.6373	up	-1	down
PS(21:0/22:6(4Z,7Z,10Z,13Z,16Z,19Z))	GP	-1	down	-1	down	-1	down
PS(21:0/15:1(9Z))	GP	-1	down	-1	down	31995.7	up
PI(20:4(8Z,11Z,14Z,17Z)/16:0)	GP	-1	down	-1	down	-1	down
PI(16:0/18:3(9Z,12Z,15Z))	GP	-1	down	-1	down	-1	down
PE(18:3(9Z,12Z,15Z)/14:0)	GP	-1	down	-1	down	-1	down
PE(18:2(9Z,12Z)/12:0)	GP	-1	down	-1	down	-1	down
PE(18:3(6Z,9Z,12Z)/18:0)	GP	-1	down	-1	down	-1	down
PA(P-16:0/18:0)	GP	-1	down	-1	down	102434	up
PI(22:2(13Z,16Z)/18:1(9Z))	GP	-1.8781	down	-125869	down	-125869	down
PI(15:0/18:2(9Z,12Z))	GP	-44.4098	down	-44.4098	down	-44.4098	down
PG(P-20:0/0:0)	GP	-111.115	down	-950762	down	-1.11544	down
PE(14:1(9Z)/12:0)	GP	-65968.4	down	-65968.4	down	-65968.4	down
PI(22:4(7Z,10Z,13Z,16Z)/20:2(11Z,14Z))	GP	-147845	down	-147845	down	-167.854	down
PE(18:0/15:1(9Z))	GP	-232506	down	-232506	down	-232506	down
PA(10:0/10:0)	GP	-390390	down	-404.92	down	-6.04759	down
Diffutin	PK	1.00485	up	-1.14457	down	-3954.61	down
5,7-Dihydroxy-3',4'-dimethoxy-5'-prenylflavanone	PK	-1.14358	down	-51.1304	down	-43294.6	down
Lespedezaflavanone G	PK	-60.7076	down	1656.66	up	1.28579	up
14-methyl-all-trans-retinoic acid	PR	1.03138	up	-1340.06	down	-1.06045	down
bacteriohopane-32,33,34,35-tetrol	PR	-1	down	-1	down	-1	down
12-trans-Hydroxy juvenile hormone III	PR	-1	down	-1	down	-1	down
all-trans-Undecaprenyl phosphate	PR	-10694.1	down	-10694.1	down	-10694.1	down
Cer(d18:0/14:0)	SP	94442.7	up	367202	up	696028	up
C17 Sphinganine	SP	29.6758	up	-2611.31	down	-1.25191	down
Dehydrophytosphingosine	SP	1.02178	up	-108275	down	-2408.61	down
(4E,6E,d14:2) sphingosine	SP	1.01179	up	-567760	down	-105.67	down
C16 Sphinganine	SP	1.00754	up	-17521096	down	-17521096	down
Cer(d18:0/16:0)	SP	-1	down	340989	up	341229	up
GlcCer (d18:1/18:0)	SP	-1	down	57600.7	up	-1	down
Cer(d18:1/16:0)	SP	-1	down	27294.4	up	-1	down
GlcCer (d18:1/16:0)	SP	-1	down	1139.59	up	35.6696	up
GlcCer (d18:1/12:0)	SP	-1	down	1128.54	up	23720.6	up
LacCer (d18:1/16:0)	SP	-1	down	627.958	up	-1	down
Cer(d18:1/18:0)	SP	-1	down	-1	down	-1	down
Cer(d18:1/14:0)	SP	-1	down	-1	down	-1	down
Phytosphingosine	SP	-1.0218	down	-879385	down	-8604.61	down
CerP (d18:1/2:0)	SP	-1.15508	down	-1.12666	down	-1.01447	down
Halaminol A	SP	-1.19611	down	-1.35513	down	-1.20834	down
D-erythro-Sphingosine	SP	-3.38409	down	-134408	down	-134408	down
Sphinganine	SP	-51.9905	down	-92691.1	down	-92691.1	down
Spisulosine	SP	-74.2102	down	-220701	down	-220701	down
N,N-dimethyl-Safingol	SP	-2898.13	down	-90113.7	down	-90113.7	down
Sphingosine	SP	-306937	down	-306937	down	-306937	down
11-(3-acetoxy-1-propynyl)-1α,25-dihydroxy-9,11-idehydrovitamin D3 / 11-(3-acetoxy-1-propynyl)-1α,25-dihydroxy-9,11-didehydrocholecalciferol	ST	-1	down	1.28246e+06	up	-1	down
Ergosta-5,7,22,24(28)-tetraen-3β-ol	ST	-1	down	1084.63	up	-1	down
1α,25,28-trihydroxyvitamin D2 / 1α,25,28-trihydroxyergocalciferol	ST	-1	down	32.7884	up	29.6189	up
(24RS)-28,28,28-trifluoro-25-hydroxyvitamin D2 / (24RS)-28,28,28-trifluoro-25-hydroxyergocalciferol	ST	-1951.15	down	-65599.5	down	-65599.5	down
(6R)-vitamin D3 6,19-(4-phenyl-1,2,4-triazoline-3,5-dione) adduct / (6R)-cholecalciferol 6,19-(4-phenyl-1,2,4-triazoline-3,5-dione) adduct	ST	-4088.52	down	-74231.4	down	-74231.4	down
(6R)-vitamin D2 6,19-sulfur dioxide adduct	ST	-4550.87	down	-189438	down	-189438	down
